# Supplementary material for: Screening of ferroptosis-related genes with prognostic effect in colorectal cancer by bioinformatic analysis
Source: Front Mol Biosci. 2022 Sep 20;9:979854. doi: 10.3389/fmolb.2022.979854 (PMC9531163; doi:10.3389/fmolb.2022.979854)
Supplement: Supplementary file 5 [file Table1.xlsx]

## Sheet: Sheet1
GSE21510	GSE44861	GSE62321	GSE79793	FerrDb	Sceened Genes
2022-03-01	2022-03-01	2022-03-01	2022-03-01	ABCC1	ACADSB
2022-03-02	2022-03-02	2022-03-03	2022-03-02	ABHD12	AGPAT3
2022-03-03	2022-03-03	2022-03-04	2022-03-03	ACADSB	AGPS
2022-03-04	2022-03-05	2022-03-05	2022-03-04	ACO1	AMN
2022-03-05	2022-03-06	2022-03-07	2022-03-05	ACOT1	AR
2022-03-06	2022-03-07	2022-03-08	2022-03-06	ACSF2	ARF6
2022-03-07	2022-03-08	2022-03-09	2022-03-07	ACSL3	ASNS
2022-03-08	2022-04-02	2022-03-10	2022-03-08	ACSL4	ATG16L1
2022-03-09	2022-09-15	2022-03-11	2022-03-09	ACVR1B	ATG7
2022-03-10	2022-12-01	A1BG	2022-03-10	AEBP2	BACH1
2022-03-11	15E1.2	A1BG-AS1	2022-03-11	AGPAT3	BID
2022-09-15	2'-PDE	A1CF	2022-12-01	AGPS	BRD4
2022-12-01	3.8-1	A2MP1	7A5	AHCY	BRD7
A1BG	76P	AA06	A1BG	AIFM2	CBS
A1BG-AS1	A2BP1	AADACL2	A1CF	AKR1C1	CD44
A1CF	A2M	AADAT	A26C3	AKR1C2	CD82
A2M	A4GALT	AAED1	A2BP1	AKR1C3	CDCA3
A2M-AS1	A4GNT	AAGAB	A2LD1	ALB	CDO1
A2ML1	AAAS	AAK1	A2M	ALDH3A2	CEBPG
A2MP1	AACS	AARS2	A2ML1	ALOX12	CP
A4GALT	AADAC	AASDH	A3GALT2	ALOX12B	CTSB
A4GNT	AAK1	AASDHPPT	A4GALT	ALOX15	CXCL2
AA06	AAMP	AB488780	A4GNT	ALOX15B	CYBB
AAAS	AANAT	ABCA17P	AAA1	ALOX5	DAZAP1
AACS	AARS	ABCA5	AAAS	ALOXE3	DLD
AACSP1	AARSD1	ABCA9	AACS	AMN	DUSP1
AADAC	AASDHPPT	ABCB1	AADAC	ANGPTL7	EGFR
AADACL2	AASS	ABCB10	AADACL1	ANO6	EGLN2
AADACP1	AATF	ABCB5	AADACL2	AQP3	ELAVL1
AADAT	AATK	ABCB8	AADACL4	AQP5	FADS2
AAED1	ABAT	ABCC11	AADAT	AQP8	FBXW7
AAGAB	ABC1	ABCC13	AAGAB	AR	FXN
AAK1	ABCA1	ABCC3	AAK1	ARF6	GDF15
AAMDC	ABCA11	ABCC4	AAMP	ARNTL	GPX2
AAMP	ABCA12	ABCC5	AANAT	ARRDC3	GRIA3
AANAT	ABCA2	ABCC6P1	AARS	ASNS	GSK3B
AAR2	ABCA3	ABCC9	AARS2	ATF2	HELLS
AARS	ABCA4	ABCF1	AARSD1	ATF3	HIC1
AARS2	ABCA5	ABCG1	AASDH	ATF4	HMGB1
AASDH	ABCA6	ABCG8	AASDHPPT	ATG13	HNF4A
AASDHPPT	ABCA7	ABHD1	AASS	ATG16L1	HSPA5
AASS	ABCA8	ABHD10	AATF	ATG3	IDH1
AATF	ABCB1	ABHD12	AATK	ATG4D	KLHL24
AATK	ABCB11	ABHD13	ABAT	ATG5	LAMP2
AB488780	ABCB4	ABHD14B	ABCA1	ATG7	LIG3
ABAT	ABCB6	ABHD15	ABCA10	ATM	LRRFIP1
ABCA1	ABCB7	ABHD16A	ABCA11	ATP5MC3	MAPK1
ABCA11P	ABCB8	ABHD16B	ABCA12	ATP6V1G2	MAPK8
ABCA12	ABCB9	ABHD17B	ABCA13	AURKA	MAPK9
ABCA13	ABCC1	ABHD17C	ABCA2	BACH1	MDM2
ABCA17P	ABCC10	ABHD2	ABCA3	BAP1	MDM4
ABCA2	ABCC2	ABHD4	ABCA4	BCAT2	MLLT1
ABCA3	ABCC3	ABHD5	ABCA5	BECN1	MMD
ABCA4	ABCC4	ABI2	ABCA6	BID	MTDH
ABCA5	ABCC5	ABI3	ABCA7	BLOC1S5-TXNDC5	MTF1
ABCA6	ABCC6	ABI3BP	ABCA8	BNIP3	NEDD4L
ABCA7	ABCC8	ABL2	ABCA9	BRD2	NF2
ABCA8	ABCC9	ABLIM2	ABCB1	BRD3	NGB
ABCA9	ABCD1	ABRACL	ABCB10	BRD4	NNMT
ABCB1	ABCD2	ABTB1	ABCB11	BRD7	NOX4
ABCB10	ABCD3	ABTB2	ABCB4	BRDT	NR1D2
ABCB11	ABCD4	AC000111.3	ABCB5	BRPF1	NRAS
ABCB4	ABCE1	AC002059.10	ABCB6	CA9	PANX1
ABCB5	ABCF1	AC003973.4	ABCB7	CAPG	PARK7
ABCB6	ABCF2	AC005162.4	ABCB8	CARS1	PHF21A
ABCB7	ABCF3	AC005256.1	ABCB9	CAV1	PIK3CA
ABCB8	ABCG1	AC005306.3	ABCC1	CBS	PML
ABCB9	ABCG2	AC005498.3	ABCC10	CD44	PPARA
ABCC1	ABCG4	AC005523.2	ABCC11	CD82	PRKAA1
ABCC10	ABCG5	AC005523.3	ABCC12	CDCA3	PRKAA2
ABCC11	ABHD10	AC005592.3	ABCC13	CDH1	PSAT1
ABCC12	ABHD11	AC005606.14	ABCC2	CDKN1A	PTEN
ABCC13	ABHD14A	AC006026.13	ABCC3	CDKN2A	RIPK1
ABCC2	ABHD2	AC006129.2	ABCC4	CDO1	SLC11A2
ABCC3	ABHD3	AC006538.1	ABCC5	CEBPG	SLC1A4
ABCC4	ABHD4	AC007362.3	ABCC6	CGAS	SLC25A28
ABCC5	ABHD5	AC007365.3	ABCC6P1	CHAC1	SLC2A8
ABCC6P1	ABHD6	AC007401.2	ABCC6P2	CHMP5	SLC38A1
ABCC8	ABHD8	AC007680.2	ABCC8	CHMP6	SNCA
ABCC9	ABHD9	AC008088.4	ABCC9	CHP1	SP1
ABCD1	ABI1	AC008746.12	ABCD1	CircIL4R	SQSTM1
ABCD2	ABI2	AC008753.4	ABCD2	circ-TTBK2	SREBF2
ABCD3	ABI3BP	AC009120.6	ABCD3	CISD1	STAT3
ABCD4	ABL1	AC009133.15	ABCD4	CISD2	STK11
ABCE1	ABL2	AC010145.4	ABCE1	CP	TFAM
ABCF1	ABLIM1	AC012499.1	ABCF1	CS	TFRC
ABCF2	ABLIM2	AC013463.2	ABCF2	CTSB	TGFBR1
ABCF3	ABLIM3	AC016831.7	ABCF3	CXCL2	TLR4
ABCG1	ABO	AC016999.2	ABCG1	CYB5R1	TMBIM4
ABCG2	ABP1	AC018755.16	ABCG2	CYBB	TSC22D3
ABCG4	ABR	AC018766.6	ABCG4	CYP4F8	USP7
ABCG5	ABT1	AC018816.3	ABCG5	DAZAP1	WIPI2
ABCG8	ABTB2	AC024560.2	ABCG8	DCAF7	XBP1
ABHD1	ACAA1	AC025442.3	ABHD1	DDIT3
ABHD10	ACAA2	AC064852.4	ABHD10	DDIT4
ABHD11	ACACA	AC068831.3	ABHD11	DECR1
ABHD12	ACACB	AC073283.7	ABHD12	DLD
ABHD13	ACAD10	AC074212.6	ABHD12B	DNAJB6
ABHD14B	ACAD8	AC079305.10	ABHD13	DPP4
ABHD15	ACADL	AC079741.2	ABHD14A	DRD4
ABHD16A	ACADM	AC079767.4	ABHD14B	DRD5
ABHD16B	ACADS	AC083843.1	ABHD15	DUOX1
ABHD17A	ACADSB	AC083949.1	ABHD2	DUOX2
ABHD17B	ACADVL	AC087501.1	ABHD3	DUSP1
ABHD17C	ACAT1	AC091133.1	ABHD4	EGFR
ABHD2	ACAT2	AC091633.3	ABHD5	EGLN2
ABHD3	ACBD3	AC092620.2	ABHD6	EIF2AK4
ABHD4	ACBD4	AC092660.1	ABHD7	EIF2S1
ABHD5	ACCN1	AC100830.4	ABHD8	ELAVL1
ABHD6	ACCN2	AC106801.1	ABHD9	ELOVL5
ABHD8	ACCN3	AC108056.1	ABI1	EMC2
ABI1	ACCN4	AC112198.1	ABI2	ENPP2
ABI2	ACD	AC114730.11	ABI3	EPAS1
ABI3	ACE	AC136289.1	ABI3BP	EPT1
ABI3BP	ACE2	AC141928.1	ABL1	FADS1
ABL1	ACF	AC144652.1	ABL2	FADS2
ABL2	ACHE	AC145343.2	ABLIM1	FANCD2
ABLIM1	ACIN1	ACAA2	ABLIM2	FAR1
ABLIM2	ACLY	ACAD10	ABLIM3	FBW7
ABLIM3	ACN9	ACAD9	ABO	FBXW7
ABO	ACO2	ACADSB	ABP1	Fer1HCH
ABR	ACOT11	ACAP1	ABR	FH
ABRA	ACOT7	ACAP3	ABRA	FLT3
ABRACL	ACOT8	ACBD5	ABT1	FNDC5
ABT1	ACOT9	ACBD6	ABTB1	FTH1
ABTB1	ACOX1	ACCS	ABTB2	FTL
ABTB2	ACOX2	ACE	ACAA1	FTMT
AC000111.3	ACOX3	ACER3	ACAA2	FXN
AC002059.10	ACOXL	ACMSD	ACACA	FZD7
AC002064.5	ACP1	ACO1	ACACB	G6PD
AC003973.4	ACP2	ACOT12	ACAD10	G6PDX
AC003989.4	ACP5	ACOT4	ACAD11	GABARAPL1
AC004692.5	ACP6	ACOT6	ACAD8	GABARAPL2
AC004941.5	ACPP	ACOT8	ACAD9	GABPB1
AC005162.4	ACR	ACOX1	ACADL	GCH1
AC005224.2	ACRV1	ACOXL	ACADM	GCLC
AC005256.1	ACSBG1	ACP6	ACADS	GDF15
AC005306.3	ACSBG2	ACPP	ACADSB	GLRX5
AC005498.3	ACSL1	ACPT	ACADVL	GLS2
AC005523.2	ACSL3	ACRBP	ACAN	GLUT13
AC005523.3	ACSL4	ACRC	ACAP1	GOT1
AC005537.2	ACSL5	ACSF3	ACAP2	GPAT4
AC005592.3	ACSL6	ACSL5	ACAP3	GPT2
AC005606.14	ACSM1	ACSL6	ACAT1	GPX2
AC005785.2	ACSM3	ACSM1	ACAT2	GPX4
AC005838.2	ACTA1	ACSM2A	ACBD3	GRIA3
AC006026.13	ACTA2	ACSM2B	ACBD4	GSK3B
AC006129.2	ACTB	ACSS1	ACBD5	HAMP
AC006538.1	ACTC1	ACSS2	ACBD6	HBA1
AC007292.3	ACTG1	ACSS3	ACBD7	HCAR1
AC007349.5	ACTG2	ACTB	ACCN1	HDDC3
AC007362.3	ACTL6A	ACTG2	ACCN2	HELLS
AC007365.3	ACTL6B	ACTL10	ACCN3	HERPUD1
AC007389.3	ACTL7A	ACTL9	ACCN4	HIC1
AC007401.2	ACTL7B	ACTN1	ACCN5	HIF1A
AC007680.2	ACTL8	ACTR2	ACCS	HILPDA
AC007787.2	ACTN1	ACTR3	ACCSL	HMGB1
AC008088.4	ACTN2	ACTR3BP2	ACD	HMOX1
AC008746.12	ACTN3	ACTR3C	ACE	HNF4A
AC008753.4	ACTN4	ACTR6	ACE2	HRAS
AC009120.6	ACTR10	ACTR8	ACER1	hsa_circ_0008367
AC009133.15	ACTR1A	ACTRT2	ACER2	HSD17B11
AC009502.4	ACTR1B	ACTRT3	ACER3	HSF1
AC010145.4	ACTR2	ACVR2A	ACHE	HSPA5
AC010524.4	ACTR3	ACVR2B	ACIN1	HSPB1
AC012065.7	ACTR3B	ACVRL1	ACLY	IDH1
AC012360.6	ACTR5	ACY1	ACMSD	IDH2
AC012499.1	ACTR6	ACY3	ACN9	IFNG
AC012531.25	ACTR8	ADAD1	ACO1	IL1B
AC013463.2	ACVR1	ADAD2	ACO2	IL33
AC013733.4	ACVR1B	ADAL	ACOT1	IL6
AC016831.7	ACVR2A	ADAM11	ACOT11	INTS2
AC016999.2	ACVR2B	ADAM12	ACOT12	IREB2
AC017002.2	ACVRL1	ADAM22	ACOT2	ISCU
AC017104.6	ACY1	ADAM23	ACOT4	JDP2
AC018755.16	ACYP1	ADAM28	ACOT6	JUN
AC018755.17	ACYP2	ADAM30	ACOT7	KDM3B
AC018766.6	AD7C-NTP	ADAM33	ACOT8	KEAP1
AC018816.3	ADA	ADAM6	ACOT9	KIM-1
AC024560.2	ADAM10	ADAM7	ACOX1	KLHL24
AC025442.3	ADAM11	ADAMTS1	ACOX2	KRAS
AC064852.4	ADAM12	ADAMTS10	ACOX3	LAMP2
AC067956.1	ADAM15	ADAMTS12	ACOXL	LCE2C
AC068039.4	ADAM17	ADAMTS13	ACP1	LIG3
AC068138.1	ADAM18	ADAMTS14	ACP2	LINC00336
AC068831.3	ADAM19	ADAMTS15	ACP5	LINC00472
AC073283.7	ADAM2	ADAMTS16	ACP6	LINC00618
AC073321.4	ADAM20	ADAMTS18	ACPL2	LOC284561
AC074212.6	ADAM22	ADAMTS2	ACPP	LOC390705
AC079305.10	ADAM23	ADAMTS5	ACPT	LONP1
AC079741.2	ADAM28	ADAMTS6	ACR	LPCAT3
AC079767.4	ADAM29	ADAMTS7	ACRBP	LPIN1
AC079807.4	ADAM30	ADAMTS8	ACRC	LRRFIP1
AC083843.1	ADAM3A	ADAMTS9	ACRV1	LURAP1L
AC083949.1	ADAM7	ADAMTS9-AS2	ACSBG1	LYRM1
AC084219.3	ADAM8	ADAMTSL1	ACSBG2	MAFG
AC087501.1	ADAM9	ADAMTSL4	ACSF2	MAP1LC3A
AC090627.1	ADAMDEC1	ADAMTSL5	ACSF3	MAP3K11
AC091133.1	ADAMTS1	ADAP2	ACSL1	MAP3K5
AC091633.3	ADAMTS12	ADARB1	ACSL3	MAPK1
AC092192.1	ADAMTS13	ADARB2	ACSL4	MAPK14
AC092620.2	ADAMTS2	ADAT2	ACSL5	MAPK3
AC092660.1	ADAMTS20	ADCK1	ACSL6	MAPK8
AC092667.2	ADAMTS3	ADCK3	ACSM1	MAPK9
AC100830.4	ADAMTS5	ADCK4	ACSM2B	MDM2
AC104667.3	ADAMTS6	ADCK5	ACSM3	MDM4
AC106801.1	ADAMTS7	ADCY1	ACSM5	MFN2
AC108056.1	ADAMTS8	ADCY10P1	ACSS1	MIOX
AC112198.1	ADAMTS9	ADCY4	ACSS2	MIR137
AC114730.11	ADAMTSL2	ADCY5	ACSS3	MIR17
AC114752.3	ADAMTSL3	ADCYAP1	ACTA1	miR-182-5p
AC124997.1	ADAMTSL4	ADCYAP1R1	ACTA2	MIR212
AC136289.1	ADAR	ADD1	ACTB	MIR214
AC139100.3	ADARB1	ADD2	ACTBL2	MIR30B
AC141928.1	ADARB2	ADD3-AS1	ACTC1	miR-378a-3p
AC144652.1	ADAT1	ADH1B	ACTG1	MIR424
AC145343.2	ADCK2	ADH4	ACTG2	MIR4715
ACAA1	ADCK4	ADHFE1	ACTL6A	MIR522
ACAA2	ADCY1	ADI1	ACTL6B	MIR6852
ACACA	ADCY2	ADIRF-AS1	ACTL7A	MIR761
ACACB	ADCY3	ADM5	ACTL7B	MIR9-1
ACAD10	ADCY6	ADNP	ACTL8	MIR9-2
ACAD8	ADCY7	ADORA2A-AS1	ACTN1	MIR9-3
ACAD9	ADCY8	ADORA3	ACTN2	MLLT1
ACADL	ADCY9	ADPGK	ACTN3	MMD
ACADM	ADCYAP1	ADPRH	ACTN4	MMP13
ACADS	ADCYAP1R1	ADPRHL1	ACTR10	MT1DP
ACADSB	ADD1	ADPRHL2	ACTR1A	MT1G
ACADVL	ADD2	ADPRM	ACTR1B	MT3
ACAN	ADD3	ADRB1	ACTR2	MTCH1
ACAP1	ADFP	ADRBK2	ACTR3	MTDH
ACAP2	ADH1A	ADSS	ACTR3B	MTF1
ACAP3	ADH1B	ADSSL1	ACTR5	MTOR
ACAT1	ADH5	ADTRP	ACTR6	MUC1
ACAT2	ADH6	AEBP2	ACTR8	MYB
ACBD3	ADH7	AF001548.5	ACTRT1	NCF2
ACBD4	ADHFE1	AF067845.1	ACTRT2	NCOA3
ACBD5	ADI1	AF070581	ACVR1	NCOA4
ACBD6	ADIPOQ	AF131215.8	ACVR1B	NEDD4
ACCS	ADIPOR1	AF186192.1	ACVR1C	NEDD4L
ACD	ADIPOR2	AF279780	ACVR2A	NF2
ACE	ADK	AFAP1-AS1	ACVR2B	NFE2L2
ACE2	ADM	AFAP1L1	ACVRL1	NFS1
ACER1	ADM2	AFAP1L2	ACY1	NGB
ACER3	ADNP	AFF3	ACY3	NNMT
ACHE	ADORA1	AFF4	ACYP1	NOS2
ACIN1	ADORA2A	AFG3L1P	ACYP2	NOX1
ACKR1	ADORA2B	AFG3L2	ADA	NOX3
ACKR2	ADORA3	AFMID	ADAD1	NOX4
ACKR3	ADPGK	AFTPH	ADAD2	NOX5
ACKR4	ADPRH	AGAP1	ADAL	NQO1
ACLY	ADRA1A	AGAP2	ADAM10	NR1D1
ACMSD	ADRA1B	AGAP3	ADAM11	NR1D2
ACN9	ADRA1D	AGAP6	ADAM12	NR4A1
ACO1	ADRA2A	AGAP9	ADAM15	NR5A2
ACO2	ADRA2B	AGBL3	ADAM17	NRAS
ACOT11	ADRA2C	AGBL5	ADAM18	NT5DC2
ACOT12	ADRB1	AGFG1	ADAM19	OSBPL9
ACOT13	ADRB2	AGGF1	ADAM2	OTUB1
ACOT4	ADRB3	AGMAT	ADAM20	OXSR1
ACOT6	ADRBK1	AGO1	ADAM21	P4HB
ACOT7	ADRBK2	AGO2	ADAM21P	PANX1
ACOT8	ADRM1	AGO3	ADAM22	PANX2
ACOT9	ADSL	AGO4	ADAM23	PARK7
ACOX1	ADSS	AGPAT3	ADAM28	PCK2
ACOX2	AEBP1	AGPAT4	ADAM29	PEBP1
ACOX3	AES	AGPAT4-IT1	ADAM30	PEX10
ACOXL	AFAP	AGPAT5	ADAM32	PEX12
ACP1	AFF1	AGPAT6	ADAM33	PEX2
ACP2	AFF2	AGPAT9	ADAM3A	PEX3
ACP5	AFF3	AGPS	ADAM5P	PEX6
ACP6	AFF4	AGR2	ADAM6	PGD
ACPP	AFG3L2	AGR3	ADAM7	PHF21A
ACPT	AFM	AGTRAP	ADAM8	PHKG2
ACR	AFP	AGXT2	ADAM9	PIK3CA
ACRBP	AFTPH	AHCTF1	ADAMDEC1	PIR
ACRC	AGA	AHDC1	ADAMTS1	PLA2G6
ACRV1	AGBL2	AHI1	ADAMTS10	PLIN2
ACSBG1	AGC1	AHNAK	ADAMTS12	PLIN4
ACSBG2	AGER	AHRR	ADAMTS13	PML
ACSF2	AGGF1	AHSA2	ADAMTS14	POM121L12
ACSF3	AGL	AICDA	ADAMTS15	POR
ACSL1	AGMAT	AIDA	ADAMTS16	PPARA
ACSL3	AGPAT1	AIF1L	ADAMTS17	PPP1R13L
ACSL4	AGPAT2	AIFM2	ADAMTS18	PRDX1
ACSL5	AGPAT3	AIFM3	ADAMTS19	PRDX6
ACSL6	AGPAT4	AIG1	ADAMTS2	PRKAA1
ACSM1	AGPAT5	AIMP1	ADAMTS20	PRKAA2
ACSM2A	AGPAT7	AIPL1	ADAMTS3	PRKCA
ACSM2B	AGPS	AJUBA	ADAMTS4	PROM2
ACSM3	AGR2	AK000798	ADAMTS5	PSAT1
ACSM5	AGRIN	AK021804	ADAMTS6	PTEN
ACSS1	AGRP	AK021977	ADAMTS7	PTGS2
ACSS2	AGT	AK024936	ADAMTS8	PVT1
ACSS3	AGTPBP1	AK025288	ADAMTS9	RB1
ACTA1	AGTR1	AK026905	ADAMTSL1	RELA
ACTA2	AGTR2	AK056098	ADAMTSL2	RGS4
ACTA2-AS1	AGTRL1	AK074476	ADAMTSL3	RHEBP1
ACTB	AGXT	AK090844	ADAMTSL4	RIPK1
ACTC1	AGXT2L1	AK091729	ADAMTSL5	RNF113A
ACTG2	AHCTF1	AK097370	ADAP1	RPL8
ACTL10	AHCY	AK131021	ADAP2	RPTOR
ACTL6A	AHCYL1	AK3	ADAR	RRM2
ACTL6B	AHDC1	AK5	ADARB1	SAT1
ACTL7A	AHI1	AK7	ADARB2	SCD
ACTL7B	AHNAK	AK8	ADAT1	SCP2
ACTL8	AHR	AK9	ADAT2	SELENOS
ACTL9	AHSA1	AKAP10	ADAT3	SESN2
ACTN1	AHSG	AKAP12	ADC	SETD1B
ACTN2	AICDA	AKAP13	ADCK1	SIAH2
ACTN3	AIF1	AKAP14	ADCK2	SIRT1
ACTN4	AIFM1	AKAP17A	ADCK4	SIRT3
ACTR10	AIM1	AKAP5	ADCK5	SLC11A2
ACTR1A	AIM1L	AKAP8L	ADCY1	SLC16A1
ACTR1B	AIM2	AKIP1	ADCY10	SLC1A4
ACTR2	AIP	AKIRIN1	ADCY2	SLC1A5
ACTR3	AIPL1	AKIRIN2	ADCY3	SLC25A28
ACTR3B	AIRE	AKNA	ADCY4	SLC2A1
ACTR3BP2	AJAP1	AKR1C6P	ADCY5	SLC2A12
ACTR3C	AK1	AKR1E2	ADCY6	SLC2A14
ACTR5	AK2	AKT1S1	ADCY7	SLC2A3
ACTR6	AK3L1	AKT2	ADCY8	SLC2A6
ACTR8	AK5	AKT3	ADCY9	SLC2A8
ACTRT2	AKAP1	AKTIP	ADCYAP1	SLC38A1
ACTRT3	AKAP10	AL022341.3	ADCYAP1R1	SLC39A14
ACVR1	AKAP11	AL132709.8	ADD1	SLC3A2
ACVR1B	AKAP12	AL928742.12	ADD2	SLC40A1
ACVR1C	AKAP13	ALAS2	ADD3	SLC7A11
ACVR2A	AKAP3	ALDH16A1	ADH1A	SLC7A5
ACVR2B	AKAP4	ALDH18A1	ADH1B	SMAD7
ACVR2B-AS1	AKAP5	ALDH1L2	ADH1C	SNCA
ACVRL1	AKAP6	ALDOA	ADH4	SNORA16A
ACY1	AKAP7	ALDOB	ADH5	SNX4
ACY3	AKAP8	ALG1	ADH6	SOCS1
ACYP1	AKAP8L	ALG13	ADH7	SP1
ADA	AKAP9	ALG14	ADHFE1	SQSTM1
ADAD1	AKR1A1	ALG2	ADI1	SRC
ADAD2	AKR1B1	ALG5	ADIG	SREBF1
ADAL	AKR1B10	ALG9	ADIPOQ	SREBF2
ADAM10	AKR1C1	ALKBH1	ADIPOR1	SRXN1
ADAM11	AKR1C2	ALKBH2	ADIPOR2	STAT3
ADAM12	AKR1C3	ALKBH3	ADK	STEAP3
ADAM15	AKR1C4	ALKBH5	ADM	STING1
ADAM17	AKR1D1	ALKBH6	ADM2	STK11
ADAM18	AKR7A2	ALKBH7	ADNP	STMN1
ADAM19	AKR7A3	ALKBH8	ADNP2	SUV39H1
ADAM2	AKT1	ALPK1	ADO	TAZ
ADAM20	AKT2	ALPK2	ADORA1	TBK1
ADAM21	AKT3	ALPK3	ADORA2A	TF
ADAM22	ALAD	ALS2	ADORA2B	TFAM
ADAM23	ALAS1	ALS2CL	ADORA3	TFAP2A
ADAM28	ALAS2	ALS2CR12	ADPGK	TFAP2C
ADAM30	ALB	ALYREF	ADPRH	TFR2
ADAM32	ALCAM	AMACR	ADPRHL1	TFRC
ADAM33	ALDH18A1	AMBRA1	ADPRHL2	TGFB1
ADAM3A	ALDH1A1	AMDHD1	ADRA1A	TGFBR1
ADAM5	ALDH1A2	AMER2	ADRA1B	TIMM9
ADAM6	ALDH1A3	AMER3	ADRA1D	TLR4
ADAM7	ALDH1B1	AMICA1	ADRA2A	TMBIM4
ADAM8	ALDH1L1	AMIGO1	ADRA2B	TNFAIP3
ADAM9	ALDH2	AMMECR1	ADRA2C	TP53
ADAMDEC1	ALDH3A1	AMMECR1L	ADRB1	TP63
ADAMTS1	ALDH3A2	AMN	ADRB2	TRIB3
ADAMTS10	ALDH3B1	AMN1	ADRB3	TSC1
ADAMTS12	ALDH3B2	AMOTL1	ADRBK1	TSC22D3
ADAMTS13	ALDH4A1	AMZ2P1	ADRBK2	TTPA
ADAMTS14	ALDH5A1	ANAPC10	ADRM1	TUBE1
ADAMTS15	ALDH6A1	ANAPC11	ADSL	TXNIP
ADAMTS16	ALDH7A1	ANAPC16	ADSS	TXNRD1
ADAMTS17	ALDH8A1	ANAPC4	ADSSL1	UBC
ADAMTS18	ALDH9A1	ANAPC5	AEBP1	ULK1
ADAMTS19	ALDOA	ANAPC7	AEBP2	ULK2
ADAMTS2	ALDOAP2	ANGEL1	AEN	USP7
ADAMTS20	ALDOB	ANGPT2	AES	VDAC2
ADAMTS3	ALDOC	ANGPTL1	AFAP1	VDR
ADAMTS4	ALG12	ANGPTL3	AFAP1L1	VEGFA
ADAMTS5	ALG13	ANGPTL4	AFAP1L2	VLDLR
ADAMTS6	ALG3	ANGPTL6	AFAR3	WIPI1
ADAMTS7	ALG5	ANK1	AFARP1	WIPI2
ADAMTS8	ALG6	ANK2	AFF1	WWTR1
ADAMTS9	ALG8	ANK3	AFF2	XBP1
ADAMTS9-AS2	ALG9	ANKDD1A	AFF3	YWHAE
ADAMTSL1	ALK	ANKEF1	AFF4	YY1AP1
ADAMTSL2	ALKBH1	ANKFN1	AFG3L1	ZEB1
ADAMTSL3	ALKBH4	ANKFY1	AFG3L2	ZFAS1
ADAMTSL4	ALLC	ANKH	AFM	ZFP36
ADAMTSL5	ALMS1	ANKHD1	AFMID	ZFP69B
ADAP1	ALOX12	ANKIB1	AFP	ZNF419
ADAP2	ALOX12B	ANKRD10	AFTPH
ADAR	ALOX12P2	ANKRD10-IT1	AGA
ADARB1	ALOX15	ANKRD11	AGAP1
ADARB2	ALOX15B	ANKRD13A	AGAP11
ADARB2-AS1	ALOX5	ANKRD13B	AGAP2
ADAT1	ALOX5AP	ANKRD13C	AGAP3
ADAT2	ALOXE3	ANKRD13D	AGAP6
ADAT3	ALPI	ANKRD16	AGAP7
ADCK1	ALPK1	ANKRD17	AGAP8
ADCK2	ALPK3	ANKRD18A	AGBL1
ADCK3	ALPL	ANKRD18B	AGBL2
ADCK4	ALPP	ANKRD19P	AGBL4
ADCK5	ALPPL2	ANKRD20A11P	AGBL5
ADCY1	ALS2CL	ANKRD22	AGC1
ADCY10	ALS2CR8	ANKRD23	AGER
ADCY10P1	ALX3	ANKRD24	AGFG1
ADCY2	ALX4	ANKRD28	AGFG2
ADCY3	AMACR	ANKRD29	AGGF1
ADCY4	AMBN	ANKRD30A	AGK
ADCY5	AMBP	ANKRD32	AGL
ADCY6	AMD1	ANKRD33	AGMAT
ADCY7	AMDHD2	ANKRD33B	AGPAT1
ADCY8	AMELX	ANKRD34A	AGPAT2
ADCY9	AMELY	ANKRD35	AGPAT3
ADCYAP1	AMFR	ANKRD36	AGPAT4
ADCYAP1R1	AMH	ANKRD37	AGPAT5
ADD1	AMHR2	ANKRD39	AGPAT6
ADD2	AMIGO2	ANKRD40	AGPAT9
ADD3	AMMECR1	ANKRD44	AGPS
ADD3-AS1	AMN	ANKRD45	AGR2
ADGB	AMOT	ANKRD50	AGR3
ADH1A	AMOTL2	ANKRD52	AGRN
ADH1B	AMPD1	ANKRD53	AGRP
ADH1C	AMPD2	ANKRD54	AGT
ADH4	AMPD3	ANKRD60	AGTPBP1
ADH5	AMPH	ANKRD9	AGTR1
ADH6	AMT	ANKS1B	AGTR2
ADH7	AMZ2	ANKS3	AGTRAP
ADHFE1	ANAPC1	ANKS4B	AGXT
ADI1	ANAPC10	ANKS6	AGXT2
ADIG	ANAPC13	ANLN	AGXT2L1
ADIPOQ	ANAPC2	ANO2	AGXT2L2
ADIPOR1	ANAPC5	ANO4	AHCTF1
ADIPOR2	ANGEL1	ANO5	AHCY
ADIRF	ANGEL2	ANO6	AHCYL1
ADIRF-AS1	ANGPT1	ANO7	AHCYL2
ADK	ANGPT2	ANO9	AHDC1
ADM	ANGPT4	ANP32E	AHI1
ADM2	ANGPTL2	ANPEP	AHNAK
ADM5	ANGPTL3	ANTXR1	AHNAK2
ADNP	ANGPTL4	ANTXR2	AHR
ADNP2	ANGPTL7	ANXA1	AHRR
ADO	ANK1	ANXA11	AHSA1
ADORA1	ANK2	ANXA2R	AHSA2
ADORA2A-AS1	ANK3	ANXA6	AHSG
ADORA2B	ANKDD1A	AP000230.1	AHSP
ADORA3	ANKFY1	AP000265.1	AICDA
ADPGK	ANKH	AP000347.2	AIDA
ADPRH	ANKHD1	AP000462.1	AIF1
ADPRHL1	ANKMY1	AP000525.9	AIF1L
ADPRHL2	ANKMY2	AP000696.2	AIFM1
ADPRM	ANKRA2	AP001171.1	AIFM2
ADRA1A	ANKRD1	AP001630.5	AIFM3
ADRA1B	ANKRD10	AP006216.10	AIG1
ADRA1D	ANKRD11	AP1AR	AIM1
ADRA2A	ANKRD12	AP1G1	AIM1L
ADRA2B	ANKRD15	AP1M1	AIM2
ADRA2C	ANKRD17	AP1S2	AIMP2
ADRB1	ANKRD2	AP1S3	AIP
ADRB2	ANKRD25	AP2A1	AIPL1
ADRB3	ANKRD26	AP3M1	AIRE
ADRBK1	ANKRD27	AP4B1	AJAP1
ADRBK2	ANKRD28	AP4E1	AK1
ADRM1	ANKRD40	AP4S1	AK2
ADSL	ANKRD46	AP5B1	AK3
ADSS	ANKRD47	AP5M1	AK3L1
ADSSL1	ANKRD49	APBA1	AK5
ADTRP	ANKRD5	APBB1IP	AK7
AEBP1	ANKRD53	APCDD1	AKAP1
AEBP2	ANKRD55	APCDD1L	AKAP10
AEN	ANKRD57	APEH	AKAP11
AES	ANKRD6	APEX2	AKAP12
AF001548.5	ANKRD7	APH1A	AKAP13
AF007147	ANKS1A	APH1B	AKAP14
AF067845.1	ANKS1B	API5	AKAP2
AF070581	ANKZF1	APIP	AKAP3
AF086184	ANP32A	APLF	AKAP4
AF090939	ANP32B	APLN	AKAP5
AF131215.4	ANP32C	APLP2	AKAP6
AF131215.8	ANP32E	APOA1BP	AKAP7
AF186192.1	ANPEP	APOA5	AKAP8
AF198444	ANTXR1	APOB	AKAP8L
AF213884.2	ANXA1	APOBEC3F	AKAP9
AF279780	ANXA10	APOC2	AKIRIN1
AF289551	ANXA11	APOC3	AKIRIN2
AF520793	ANXA13	APOH	AKNA
AFAP1	ANXA2	APOL4	AKNAD1
AFAP1-AS1	ANXA2P1	APOL6	AKR1A1
AFAP1L1	ANXA2P2	APOOL	AKR1B1
AFAP1L2	ANXA2P3	APOPT1	AKR1B10
AFF1	ANXA3	APPL1	AKR1B15
AFF2	ANXA4	APTR	AKR1C1
AFF3	ANXA5	APTX	AKR1C2
AFF4	ANXA6	AQP11	AKR1C3
AFG3L1P	ANXA7	AQP2	AKR1C4
AFG3L2	ANXA9	AQP4	AKR1CL1
AFM	AOAH	AQPEP	AKR1D1
AFMID	AOC2	AQR	AKR1E2
AFP	AOC3	AR	AKR7A2
AFTPH	AOF2	ARAF	AKR7A3
AGA	AOX1	ARAP1	AKR7L
AGAP1	AP1B1	ARAP3	AKT1
AGAP11	AP1G1	AREL1	AKT1S1
AGAP2	AP1G2	ARF1	AKT2
AGAP2-AS1	AP1M2	ARF3	AKT3
AGAP3	AP1S1	ARF6	AKTIP
AGAP4	AP1S2	ARFGAP1	ALAD
AGAP6	AP2A2	ARFGAP2	ALAS1
AGAP9	AP2B1	ARFGEF2	ALAS2
AGBL1	AP2M1	ARG1	ALB
AGBL2	AP2S1	ARGLU1	ALCAM
AGBL3	AP3B1	ARHGAP1	ALDH16A1
AGBL4	AP3B2	ARHGAP18	ALDH18A1
AGBL5	AP3D1	ARHGAP20	ALDH1A1
AGER	AP3M2	ARHGAP21	ALDH1A2
AGFG1	AP3S1	ARHGAP23	ALDH1A3
AGFG2	AP3S2	ARHGAP24	ALDH1B1
AGGF1	AP4E1	ARHGAP26	ALDH1L1
AGK	AP4M1	ARHGAP27	ALDH1L2
AGL	AP4S1	ARHGAP28	ALDH2
AGMAT	APAF1	ARHGAP30	ALDH3A1
AGO1	APBA1	ARHGAP31	ALDH3A2
AGO2	APBA2	ARHGAP32	ALDH3B1
AGO3	APBA2BP	ARHGAP33	ALDH3B2
AGO4	APBA3	ARHGAP35	ALDH4A1
AGPAT1	APBB1	ARHGAP36	ALDH5A1
AGPAT2	APBB1IP	ARHGAP39	ALDH6A1
AGPAT3	APBB2	ARHGAP42	ALDH7A1
AGPAT4	APBB3	ARHGAP5	ALDH8A1
AGPAT4-IT1	APC	ARHGAP5-AS1	ALDH9A1
AGPAT5	APC2	ARHGAP9	ALDOA
AGPAT6	APCS	ARHGEF11	ALDOB
AGPAT9	APEH	ARHGEF12	ALDOC
AGPS	APEX1	ARHGEF19	ALG1
AGR2	APEX2	ARHGEF2	ALG10
AGR3	APH1A	ARHGEF25	ALG10B
AGRN	APH1B	ARHGEF26	ALG11
AGRP	API5	ARHGEF26-AS1	ALG12
AGT	APIP	ARHGEF28	ALG13
AGTPBP1	APITD1	ARHGEF37	ALG14
AGTR1	APLP1	ARHGEF39	ALG1L
AGTR2	APLP2	ARHGEF40	ALG2
AGTRAP	APOA1	ARHGEF5	ALG3
AGXT	APOA2	ARHGEF7	ALG5
AGXT2	APOA4	ARID1B	ALG6
AHCTF1	APOB	ARID2	ALG8
AHCY	APOB48R	ARID3A	ALG9
AHCYL1	APOBEC1	ARID4A	ALK
AHCYL2	APOBEC2	ARID4B	ALKBH1
AHDC1	APOBEC3A	ARID5B	ALKBH2
AHI1	APOBEC3B	ARIH1	ALKBH3
AHNAK	APOBEC3C	ARIH2	ALKBH4
AHNAK2	APOBEC3F	ARL10	ALKBH5
AHR	APOBEC3G	ARL13B	ALKBH6
AHRR	APOC1	ARL14EP	ALKBH7
AHSA1	APOC2	ARL15	ALKBH8
AHSA2	APOC3	ARL16	ALLC
AHSG	APOC4	ARL5B	ALMS1
AHSP	APOD	ARL6	ALMS1P
AICDA	APOE	ARL6IP6	ALOX12
AIDA	APOF	ARL8A	ALOX12B
AIF1	APOH	ARL8B	ALOX12P2
AIF1L	APOL1	ARL9	ALOX15
AIFM1	APOL2	ARMC1	ALOX15B
AIFM2	APOL3	ARMC10	ALOX5
AIFM3	APOL5	ARMC12	ALOX5AP
AIG1	APOL6	ARMC2	ALOXE3
AIM1	APOLD1	ARMC3	ALPI
AIM1L	APOM	ARMC4	ALPK1
AIM2	APP	ARMC5	ALPK2
AIMP1	APPBP1	ARMC7	ALPK3
AIMP2	APPBP2	ARMC8	ALPL
AIP	APPL	ARMC9	ALPP
AIPL1	APRIN	ARMCX3	ALPPL2
AIRE	APRT	ARMCX4	ALS2
AJAP1	APTX	ARNT	ALS2CL
AJUBA	AQP1	ARNTL2	ALS2CR11
AK000798	AQP2	ARPC5L	ALS2CR12
AK021537	AQP3	ARPIN	ALS2CR16
AK021804	AQP4	ARPP21	ALS2CR4
AK021933	AQP5	ARRB1	ALS2CR8
AK021977	AQP6	ARRDC1	ALX1
AK024936	AQP7	ARRDC2	ALX3
AK025288	AQP8	ARRDC3	ALX4
AK026905	AQP9	ARRDC3-AS1	AMAC1
AK054988	AQR	ARRDC4	AMAC1L2
AK055458	AR	ARSA	AMAC1L3
AK055981	ARAF	ARSB	AMACR
AK056098	ARC	ARSD	AMBN
AK056982	ARCN1	ARSG	AMBP
AK074476	ARD1A	ARSI	AMBRA1
AK090844	AREG	ARSK	AMD1
AK091729	ARF1	ART4	AMDHD1
AK093205	ARF3	ARV1	AMDHD2
AK094644	ARF4	ARX	AMELX
AK096159	ARF5	AS3MT	AMELY
AK097370	ARF6	ASAH2B	AMFR
AK097453	ARFGAP1	ASAP1	AMH
AK098263	ARFGAP3	ASB1	AMHR2
AK1	ARFGEF1	ASB12	AMICA1
AK130486	ARFGEF2	ASB14	AMIGO1
AK131021	ARFIP1	ASB17	AMIGO2
AK2	ARFIP2	ASB2	AMIGO3
AK3	ARFRP1	ASB4	AMMECR1
AK5	ARG1	ASB5	AMMECR1L
AK6	ARG2	ASB6	AMN
AK7	ARHGAP1	ASB7	AMN1
AK8	ARHGAP10	ASB8	AMOT
AK9	ARHGAP11A	ASCC3	AMOTL2
AKAP1	ARHGAP12	ASCL2	AMPD1
AKAP10	ARHGAP15	ASCL5	AMPD2
AKAP11	ARHGAP17	ASH1L	AMPD3
AKAP12	ARHGAP19	ASMTL-AS1	AMPH
AKAP13	ARHGAP22	ASNS	AMT
AKAP14	ARHGAP24	ASPA	AMTN
AKAP17A	ARHGAP25	ASPDH	AMY1A
AKAP3	ARHGAP26	ASPH	AMY1B
AKAP4	ARHGAP28	ASPHD2	AMY2A
AKAP5	ARHGAP29	ASPM	AMY2B
AKAP6	ARHGAP4	ASPN	AMZ1
AKAP7	ARHGAP5	ASPRV1	AMZ2
AKAP8	ARHGAP6	ASRGL1	ANAPC1
AKAP8L	ARHGDIA	ASXL1	ANAPC10
AKAP9	ARHGDIB	ASXL2	ANAPC11
AKIP1	ARHGDIG	ASXL3	ANAPC13
AKIRIN1	ARHGEF1	ATAD1	ANAPC2
AKIRIN2	ARHGEF10	ATAD2	ANAPC4
AKNA	ARHGEF10L	ATAD2B	ANAPC5
AKNAD1	ARHGEF11	ATAD3A	ANAPC7
AKR1A1	ARHGEF12	ATAD3B	ANG
AKR1B1	ARHGEF15	ATAD3C	ANGEL1
AKR1B10	ARHGEF16	ATAT1	ANGEL2
AKR1C1	ARHGEF17	ATCAY	ANGPT1
AKR1C3	ARHGEF18	ATE1	ANGPT2
AKR1C4	ARHGEF2	ATF5	ANGPT4
AKR1C6P	ARHGEF3	ATF6	ANGPTL1
AKR1D1	ARHGEF4	ATF7	ANGPTL2
AKR1E2	ARHGEF5	ATF7IP	ANGPTL3
AKR7A2	ARHGEF6	ATF7IP2	ANGPTL4
AKR7A3	ARHGEF7	ATG10	ANGPTL5
AKT1	ARHGEF9	ATG16L1	ANGPTL6
AKT1S1	ARID1A	ATG16L2	ANGPTL7
AKT2	ARID3A	ATG2B	ANK1
AKT3	ARID3B	ATG4C	ANK2
AKTIP	ARID4A	ATG4D	ANK3
AL022341.3	ARID4B	ATG7	ANKAR
AL022344.5	ARID5A	ATG9B	ANKDD1A
AL109706	ARID5B	ATL1	ANKFN1
AL132709.8	ARIH1	ATL2	ANKFY1
AL133493.2	ARIH2	ATL3	ANKH
AL590762.11	ARL1	ATMIN	ANKHD1
AL832163	ARL14	ATOH8	ANKHD1-EIF4EBP3
AL833181	ARL15	ATP11A	ANKIB1
AL928742.12	ARL17P1	ATP11B	ANKK1
ALAD	ARL2	ATP11C	ANKLE1
ALAS1	ARL2BP	ATP13A4	ANKLE2
ALAS2	ARL3	ATP13A4-AS1	ANKMY1
ALB	ARL4A	ATP13A5	ANKMY2
ALCAM	ARL4C	ATP1A1-AS1	ANKRA2
ALDH16A1	ARL4D	ATP1B3	ANKRD1
ALDH18A1	ARL5A	ATP1B4	ANKRD10
ALDH1A1	ARL6IP1	ATP2A1	ANKRD11
ALDH1A2	ARL6IP2	ATP2A2	ANKRD12
ALDH1A3	ARL6IP4	ATP2A3	ANKRD13A
ALDH1B1	ARL6IP5	ATP2B2	ANKRD13B
ALDH1L1	ARL8B	ATP2B3	ANKRD13C
ALDH1L1-AS2	ARMC1	ATP2C2	ANKRD13D
ALDH1L2	ARMC4	ATP5E	ANKRD16
ALDH2	ARMC6	ATP5F1	ANKRD17
ALDH3A1	ARMC7	ATP5G3	ANKRD19
ALDH3A2	ARMC8	ATP5S	ANKRD2
ALDH3B1	ARMC9	ATP6	ANKRD20A1
ALDH3B2	ARMCX1	ATP6AP1L	ANKRD20A2
ALDH4A1	ARMCX2	ATP6V0A2	ANKRD20A3
ALDH5A1	ARMCX3	ATP6V0B	ANKRD20A4
ALDH6A1	ARMCX5	ATP6V0E1	ANKRD20B
ALDH7A1	ARMCX6	ATP6V0E2-AS1	ANKRD21
ALDH8A1	ARMET	ATP6V1C1	ANKRD22
ALDH9A1	ARNT	ATP6V1D	ANKRD23
ALDOA	ARNT2	ATP6V1G1	ANKRD24
ALDOAP2	ARNTL	ATP6V1G3	ANKRD26
ALDOB	ARNTL2	ATP8A2	ANKRD27
ALDOC	ARPC1A	ATP8B1	ANKRD28
ALG1	ARPC2	ATP8B2	ANKRD29
ALG10	ARPC3	ATP8B3	ANKRD30A
ALG12	ARPC4	ATP9B	ANKRD32
ALG13	ARPC5	ATPAF1	ANKRD33
ALG14	ARPC5L	ATPIF1	ANKRD34A
ALG2	ARPP-19	ATR	ANKRD34B
ALG3	ARPP-21	ATXN1	ANKRD35
ALG5	ARR3	ATXN1L	ANKRD36
ALG6	ARRB1	ATXN3	ANKRD36B
ALG8	ARRB2	ATXN7	ANKRD37
ALG9	ARS2	ATXN7L1	ANKRD38
ALK	ARSA	ATXN7L2	ANKRD39
ALKBH1	ARSB	ATXN7L3	ANKRD40
ALKBH2	ARSD	AUNIP	ANKRD41
ALKBH3	ARSE	AURKAIP1	ANKRD42
ALKBH3-AS1	ARSF	AURKB	ANKRD43
ALKBH4	ARSJ	AUTS2	ANKRD44
ALKBH5	ART1	AVIL	ANKRD45
ALKBH6	ART3	AVL9	ANKRD46
ALKBH7	ART4	AVPR1A	ANKRD47
ALKBH8	ARTN	AX746627	ANKRD49
ALLC	ARTS-1	AX747064	ANKRD5
ALMS1	ARVCF	AX747191	ANKRD50
ALMS1-IT1	ASAH1	AX747730	ANKRD52
ALMS1P	ASAHL	AX748273	ANKRD53
ALOX12	ASB1	AXIN2	ANKRD54
ALOX12B	ASB13	AY940074	ANKRD55
ALOX12P2	ASB4	AZI2	ANKRD56
ALOX15	ASB6	AZIN2	ANKRD57
ALOX15B	ASB7	B2M	ANKRD6
ALOX5	ASB8	B3GALNT1	ANKRD7
ALOX5AP	ASB9	B3GALNT2	ANKRD9
ALOXE3	ASCC1	B3GALT1	ANKS1A
ALPI	ASCC2	B3GALT5	ANKS1B
ALPK1	ASCC3	B3GALT6	ANKS3
ALPK2	ASCC3L1	B3GALTL	ANKS4B
ALPK3	ASCIZ	B3GAT2	ANKS6
ALPL	ASCL1	B3GNT1	ANKZF1
ALPP	ASCL2	B3GNT2	ANLN
ALPPL2	ASCL3	B3GNT5	ANO1
ALS2	ASF1A	B3GNT7	ANO10
ALS2CL	ASF1B	B3GNT8	ANO2
ALS2CR11	ASGR1	B3GNT9	ANO3
ALS2CR12	ASGR2	B4GALNT3	ANO4
ALX1	ASH1L	B4GALNT4	ANO5
ALX3	ASH2L	B4GALT1	ANO6
ALX4	ASIP	B4GALT3	ANO7
ALYREF	ASL	B4GALT6	ANO8
AMACR	ASMT	BAALC	ANO9
AMBN	ASMTL	BAALCOS	ANP32A
AMBP	ASNA1	BACE1	ANP32B
AMBRA1	ASNS	BACE2	ANP32C
AMD1	ASNSD1	BACH1	ANP32D
AMDHD1	ASPA	BACH2	ANP32E
AMELX	ASPH	BAD	ANPEP
AMELY	ASPHD1	BAG1	ANTXR1
AMER1	ASPM	BAG2	ANTXR2
AMER2	ASPN	BAG4	ANUBL1
AMER3	ASPSCR1	BAG5	ANXA1
AMFR	ASRGL1	BAG6	ANXA10
AMHR2	ASS1	BAHCC1	ANXA11
AMICA1	ASTE1	BAIAP2L1	ANXA13
AMIGO1	ASTN1	BAIAP2L2	ANXA2
AMIGO2	ASTN2	BANCR	ANXA2P1
AMMECR1	ASXL1	BANF2	ANXA2P2
AMMECR1L	ASXL2	BANK1	ANXA3
AMN	ATAD2	BANP	ANXA4
AMN1	ATAD2B	BARD1	ANXA5
AMOT	ATAD3A	BARHL1	ANXA6
AMOTL1	ATAD4	BASP1	ANXA7
AMOTL2	ATBF1	BATF2	ANXA8
AMPD1	ATF1	BAZ1B	ANXA8L1
AMPD2	ATF2	BBIP1	ANXA8L2
AMPD3	ATF3	BBS1	ANXA9
AMPH	ATF4	BBS12	AOAH
AMT	ATF5	BBS2	AOC2
AMZ1	ATF6	BBS5	AOC3
AMZ2	ATF7	BBS7	AOF2
AMZ2P1	ATF7IP	BBX	AOX1
ANAPC10	ATF7IP2	BC010186	AOX2P
ANAPC11	ATG10	BC012193	AP1B1
ANAPC13	ATG12	BC022047	AP1G1
ANAPC15	ATG16L1	BC023201	AP1G2
ANAPC16	ATG3	BC030152	AP1GBP1
ANAPC2	ATG4A	BC045805	AP1M1
ANAPC4	ATG4B	BC047484	AP1M2
ANAPC5	ATG5	BC047615	AP1S1
ANAPC7	ATG7	BC062753	AP1S2
ANG	ATG9A	BC079832	AP1S3
ANGEL1	ATHL1	BC130595	AP2A1
ANGEL2	ATIC	BCAN	AP2A2
ANGPT1	ATM	BCAP29	AP2B1
ANGPT2	ATN1	BCAR1	AP2M1
ANGPT4	ATOH1	BCAR4	AP2S1
ANGPTL1	ATOX1	BCAS4	AP3B1
ANGPTL2	ATP10A	BCAT1	AP3B2
ANGPTL3	ATP10B	BCCIP	AP3D1
ANGPTL4	ATP10D	BCDIN3D	AP3M1
ANGPTL6	ATP11A	BCDIN3D-AS1	AP3M2
ANGPTL7	ATP11B	BCL11A	AP3S1
ANHX	ATP12A	BCL11B	AP3S2
ANK1	ATP13A1	BCL2L1	AP4B1
ANK2	ATP13A2	BCL2L10	AP4E1
ANK3	ATP13A3	BCL2L11	AP4M1
ANKAR	ATP1A1	BCL2L12	AP4S1
ANKDD1A	ATP1A2	BCL2L13	APAF1
ANKEF1	ATP1A3	BCL2L14	APBA1
ANKFN1	ATP1B1	BCL2L15	APBA2
ANKFY1	ATP1B2	BCL6	APBA2BP
ANKH	ATP1B3	BCL6B	APBA3
ANKHD1	ATP1B4	BCL9L	APBB1
ANKIB1	ATP2A1	BCLAF1	APBB1IP
ANKLE1	ATP2A2	BCO2	APBB2
ANKLE2	ATP2A3	BCOR	APBB3
ANKMY1	ATP2B1	BCORL1	APC
ANKMY2	ATP2B2	BCR	APC2
ANKRA2	ATP2B3	BDH2	APCDD1
ANKRD1	ATP2B4	BDNF	APCDD1L
ANKRD10	ATP2C1	BDP1	APCS
ANKRD10-IT1	ATP2C2	BEND3	APEH
ANKRD11	ATP4A	BEND4	APEX1
ANKRD12	ATP4B	BEND6	APEX2
ANKRD13A	ATP5A1	BEND7	APH1A
ANKRD13B	ATP5B	BEST3	APH1B
ANKRD13C	ATP5C1	BET1L	API5
ANKRD13D	ATP5D	BEX2	APIP
ANKRD16	ATP5E	BEX5	APITD1
ANKRD17	ATP5F1	BGLT3	APLF
ANKRD18A	ATP5G1	BHLHE22	APLN
ANKRD18B	ATP5G2	BHLHE23	APLNR
ANKRD19P	ATP5G3	BHLHE41	APLP1
ANKRD2	ATP5H	BHMT2	APLP2
ANKRD20A11P	ATP5I	BICD1	APOA1
ANKRD20A12P	ATP5J	BID	APOA1BP
ANKRD22	ATP5J2	BIRC3	APOA2
ANKRD23	ATP5L	BIRC6	APOA4
ANKRD24	ATP5O	BIVM	APOA5
ANKRD26	ATP5S	BLACAT1	APOB
ANKRD26P3	ATP6AP1	BLOC1S2	APOB48R
ANKRD27	ATP6AP2	BLOC1S3	APOBEC1
ANKRD28	ATP6V0A1	BLOC1S4	APOBEC2
ANKRD29	ATP6V0A2	BLOC1S6	APOBEC3A
ANKRD30A	ATP6V0A4	BLVRA	APOBEC3B
ANKRD30B	ATP6V0B	BMF	APOBEC3C
ANKRD30BP2	ATP6V0C	BMP2K	APOBEC3D
ANKRD30BP3	ATP6V0D1	BMP6	APOBEC3F
ANKRD31	ATP6V0E1	BMP8B	APOBEC3G
ANKRD32	ATP6V0E2	BMPER	APOBEC3H
ANKRD33	ATP6V1A	BMPR1A	APOBEC4
ANKRD33B	ATP6V1B1	BMPR1B	APOC1
ANKRD34A	ATP6V1B2	BMPR2	APOC2
ANKRD34C	ATP6V1C1	BMS1P20	APOC3
ANKRD35	ATP6V1D	BMS1P5	APOC4
ANKRD36	ATP6V1E1	BMS1P6	APOD
ANKRD36B	ATP6V1F	BNC2	APOE
ANKRD36BP2	ATP6V1G1	BNIP2	APOF
ANKRD36C	ATP6V1G2	BOC	APOH
ANKRD37	ATP6V1H	BOD1	APOL1
ANKRD39	ATP7A	BOD1L1	APOL2
ANKRD40	ATP7B	BOD1L2	APOL3
ANKRD44	ATP8A1	BOK	APOL4
ANKRD44-IT1	ATP8A2	BOLA2	APOL5
ANKRD45	ATP8B1	BOLA3	APOL6
ANKRD46	ATP8B2	BOLA3-AS1	APOLD1
ANKRD49	ATP8B3	BOLL	APOM
ANKRD50	ATP8B4	BPIFA2	APOO
ANKRD52	ATP9A	BPIFA3	APOOL
ANKRD53	ATP9B	BPIFB1	APP
ANKRD54	ATPAF2	BPIFB2	APPBP2
ANKRD55	ATPBD1B	BPIFB4	APPL1
ANKRD6	ATPBD1C	BPNT1	APPL2
ANKRD60	ATPIF1	BPTF	APRT
ANKRD65	ATR	BRAF	APTX
ANKRD7	ATRN	BRAT1	AQP1
ANKRD9	ATRNL1	BRCC3	AQP10
ANKS1A	ATRX	BRD4	AQP11
ANKS1B	ATXN1	BRD7	AQP12A
ANKS3	ATXN10	BRD8	AQP12B
ANKS4B	ATXN2	BREA2	AQP2
ANKS6	ATXN2L	BRI3	AQP3
ANKUB1	ATXN3	BRI3BP	AQP4
ANKZF1	ATXN3L	BRIP1	AQP5
ANLN	ATXN7	BRK1	AQP6
ANO1	ATXN7L1	BRMS1L	AQP7
ANO10	ATXN8OS	BROX	AQP7P1
ANO2	AUH	BRPF3	AQP7P2
ANO3	AUP1	BRSK2	AQP8
ANO4	AURKA	BRWD1	AQP9
ANO5	AURKB	BRWD1-IT2	AQR
ANO6	AURKC	BRWD3	AR
ANO7	AUTS2	BSND	ARAF
ANO8	AVEN	BSPRY	ARAP1
ANO9	AVIL	BTBD10	ARAP2
ANP32A	AVP	BTBD11	ARAP3
ANP32A-IT1	AVPI1	BTBD17	ARC
ANP32B	AVPR1A	BTBD19	ARCN1
ANP32C	AVPR1B	BTBD6	ARD1A
ANP32D	AVPR2	BTBD7	ARD1B
ANP32E	AXIN1	BTBD9	AREG
ANPEP	AXL	BTC	ARF1
ANTXR1	AYTL2	BTD	ARF3
ANTXR2	AZGP1	BTF3	ARF4
ANXA1	AZI1	BTF3L4	ARF5
ANXA10	AZI2	BTLA	ARF6
ANXA11	AZIN1	BTN2A1	ARFGAP1
ANXA13	AZU1	BTNL9	ARFGAP2
ANXA2	B2M	BTRC	ARFGAP3
ANXA2P1	B3GALNT1	BUB3	ARFGEF1
ANXA2P2	B3GALT1	BUD13	ARFGEF2
ANXA2P3	B3GALT2	BVES	ARFIP1
ANXA2R	B3GALT4	BVES-AS1	ARFIP2
ANXA3	B3GALT5	BZRAP1-AS1	ARFRP1
ANXA4	B3GAT1	C10orf11	ARG1
ANXA5	B3GAT3	C10orf113	ARG2
ANXA6	B3GNT1	C10orf12	ARGFX
ANXA7	B3GNT2	C10orf128	ARGFXP2
ANXA9	B3GNT3	C10orf32	ARGLU1
AOAH	B3GNT4	C10orf35	ARHGAP1
AOC1	B3GNTL1	C10orf53	ARHGAP10
AOC2	B4GALNT1	C10orf54	ARHGAP11A
AOC3	B4GALT1	C10orf62	ARHGAP11B
AOC4P	B4GALT2	C10orf71	ARHGAP12
AOX1	B4GALT3	C10orf71-AS1	ARHGAP15
AOX2P	B4GALT4	C10orf82	ARHGAP17
AP000230.1	B4GALT5	C10orf85	ARHGAP18
AP000253.1	B4GALT6	C10orf88	ARHGAP19
AP000265.1	B4GALT7	C10orf99	ARHGAP20
AP000347.2	BAALC	C11orf1	ARHGAP21
AP000462.1	BAAT	C11orf30	ARHGAP22
AP000473.8	BACE1	C11orf31	ARHGAP24
AP000525.9	BACE2	C11orf49	ARHGAP25
AP000696.2	BACH1	C11orf54	ARHGAP26
AP001063.1	BACH2	C11orf57	ARHGAP27
AP001171.1	BAD	C11orf58	ARHGAP28
AP001189.4	BAG1	C11orf70	ARHGAP29
AP001462.6	BAG2	C11orf71	ARHGAP30
AP001605.4	BAG3	C11orf73	ARHGAP4
AP001630.5	BAG4	C11orf74	ARHGAP5
AP006216.10	BAG5	C11orf80	ARHGAP6
AP006222.2	BAGE	C11orf83	ARHGAP8
AP006547.3	BAHCC1	C11orf84	ARHGAP9
AP1AR	BAHD1	C11orf85	ARHGDIA
AP1B1	BAI1	C11orf86	ARHGDIB
AP1G1	BAI2	C11orf87	ARHGDIG
AP1G2	BAI3	C11orf92	ARHGEF1
AP1M1	BAIAP2	C11orf94	ARHGEF10
AP1M2	BAIAP2L2	C11orf95	ARHGEF10L
AP1S1	BAIAP3	C11orf96	ARHGEF11
AP1S2	BAK1	C11orf97	ARHGEF12
AP1S3	BAMBI	C12orf29	ARHGEF15
AP2A1	BANF1	C12orf4	ARHGEF16
AP2A2	BANK1	C12orf42	ARHGEF17
AP2B1	BAP1	C12orf45	ARHGEF18
AP2M1	BAPX1	C12orf49	ARHGEF19
AP2S1	BARD1	C12orf50	ARHGEF2
AP3B1	BARX1	C12orf54	ARHGEF3
AP3B2	BARX2	C12orf56	ARHGEF4
AP3D1	BASP1	C12orf57	ARHGEF5
AP3M1	BAT1	C12orf60	ARHGEF5L
AP3M2	BAT2	C12orf65	ARHGEF6
AP3S1	BAT2D1	C12orf66	ARHGEF7
AP4B1	BAT3	C12orf73	ARHGEF9
AP4E1	BATF	C12orf75	ARID1A
AP4M1	BAX	C12orf76	ARID1B
AP4S1	BAZ1A	C12orf77	ARID2
AP5B1	BAZ1B	C14orf105	ARID3A
AP5M1	BAZ2A	C14orf119	ARID3C
AP5S1	BAZ2B	C14orf132	ARID4A
APAF1	BBC3	C14orf142	ARID4B
APBA1	BBOX1	C14orf182	ARID5A
APBA2	BBS1	C14orf23	ARID5B
APBA3	BBS10	C14orf28	ARIH1
APBB1	BBS4	C14orf80	ARIH2
APBB1IP	BBS7	C15orf40	ARL1
APBB2	BC37295_3	C15orf41	ARL10
APC	BCAM	C15orf43	ARL11
APC2	BCAN	C15orf48	ARL13A
APCDD1	BCAP29	C15orf49	ARL13B
APCDD1L	BCAP31	C15orf52	ARL14
APCDD1L-AS1	BCAR3	C15orf56	ARL15
APCS	BCAS1	C15orf57	ARL16
APEH	BCAS2	C15orf59	ARL17B
APELA	BCAS3	C15orf61	ARL17P1
APEX1	BCAS4	C15orf65	ARL2
APEX2	BCAT1	C16orf13	ARL2BP
APH1A	BCAT2	C16orf46	ARL3
APH1B	BCCIP	C16orf58	ARL4A
API5	BCDIN3	C16orf70	ARL4C
APIP	BCHE	C16orf72	ARL4D
APLF	BCKDHA	C16orf74	ARL5A
APLN	BCKDHB	C16orf78	ARL5B
APLNR	BCKDK	C16orf82	ARL6
APLP1	BCL10	C16orf86	ARL6IP1
APLP2	BCL11A	C16orf87	ARL6IP4
APMAP	BCL11B	C16orf89	ARL6IP5
APOA1	BCL2	C16orf91	ARL6IP6
APOA1BP	BCL2A1	C16orf93	ARL8A
APOA2	BCL2L1	C16orf95	ARL8B
APOA4	BCL2L10	C17orf100	ARL9
APOA5	BCL2L11	C17orf105	ARMC1
APOB	BCL2L13	C17orf50	ARMC10
APOBEC1	BCL2L14	C17orf51	ARMC2
APOBEC2	BCL2L2	C17orf58	ARMC3
APOBEC3B	BCL3	C17orf59	ARMC4
APOBEC3C	BCL6	C17orf67	ARMC5
APOBEC3D	BCL7A	C17orf70	ARMC6
APOBEC3F	BCL7B	C17orf74	ARMC7
APOBEC3G	BCL7C	C17orf80	ARMC8
APOBEC4	BCL9	C17orf85	ARMC9
APOBR	BCLAF1	C17orf89	ARMCX1
APOC1	BCMO1	C17orf96	ARMCX2
APOC2	BCOR	C17orf97	ARMCX3
APOC3	BCORL1	C17orf98	ARMCX5
APOD	BCR	C17orf99	ARMCX6
APOE	BCS1L	C18orf21	ARMET
APOF	BDH1	C18orf25	ARMS2
APOH	BDH2	C18orf42	ARNT
APOL1	BDKRB1	C18orf54	ARNT2
APOL2	BDKRB2	C18orf61	ARNTL
APOL3	BDNF	C18orf8	ARNTL2
APOL4	BEAN	C19orf12	ARPC1A
APOL5	BECN1	C19orf18	ARPC1B
APOL6	BEST1	C19orf25	ARPC2
APOLD1	BEST2	C19orf26	ARPC3
APOM	BET1	C19orf33	ARPC4
APOO	BET1L	C19orf43	ARPC5
APOOL	BEX1	C19orf44	ARPC5L
APOPT1	BEXL1	C19orf45	ARPM1
APP	BFAR	C19orf47	ARPM2
APPBP2	BFSP1	C19orf52	ARPP19
APPL1	BFSP2	C19orf68	ARPP-21
APPL2	BGLAP	C19orf70	ARR3
APRT	BGN	C19orf81	ARRB1
APTR	BHLHB2	C19orf83	ARRB2
APTX	BHLHB3	C1D	ARRDC1
AQP1	BHLHB9	C1GALT1	ARRDC2
AQP10	BHMT	C1GALT1C1	ARRDC3
AQP11	BHMT2	C1orf100	ARRDC4
AQP2	BICC1	C1orf101	ARRDC5
AQP3	BICD1	C1orf111	ARS2
AQP4	BICD2	C1orf115	ARSA
AQP4-AS1	BID	C1orf116	ARSB
AQP5	BIK	C1orf122	ARSD
AQP6	BIN1	C1orf131	ARSE
AQP8	BIN2	C1orf158	ARSF
AQP9	BIN3	C1orf162	ARSG
AQPEP	BIRC2	C1orf168	ARSH
AQR	BIRC3	C1orf174	ARSI
AR	BIRC4	C1orf192	ARSJ
ARAF	BIRC4BP	C1orf194	ARSK
ARAP1	BIRC5	C1orf198	ART1
ARAP3	BIRC7	C1orf21	ART3
ARC	BLCAP	C1orf213	ART4
ARCN1	BLK	C1orf226	ART5
AREG	BLM	C1orf228	ARTN
AREL1	BLMH	C1orf233	ARV1
ARF1	BLNK	C1orf234	ARVCF
ARF3	BLOC1S1	C1orf27	ARVP6125
ARF4	BLR1	C1orf43	ARX
ARF5	BLVRA	C1orf52	AS3MT
ARF6	BLVRB	C1orf56	ASAH1
ARFGAP1	BLZF1	C1orf64	ASAH2
ARFGAP2	BMI1	C1orf74	ASAH2B
ARFGAP3	BMP1	C1orf85	ASAM
ARFGEF1	BMP10	C1orf86	ASAP1
ARFGEF2	BMP15	C1orf87	ASAP1IT1
ARFIP1	BMP2	C1orf94	ASAP2
ARFIP2	BMP2K	C1orf95	ASAP3
ARFRP1	BMP3	C1QC	ASB1
ARG1	BMP4	C1QTNF1	ASB10
ARG2	BMP5	C1QTNF1-AS1	ASB11
ARGLU1	BMP6	C1QTNF2	ASB12
ARHGAP1	BMP7	C1QTNF4	ASB13
ARHGAP10	BMP8A	C1QTNF6	ASB14
ARHGAP11A	BMP8B	C1QTNF7	ASB15
ARHGAP12	BMPER	C1RL	ASB16
ARHGAP17	BMPR1A	C20orf141	ASB17
ARHGAP18	BMPR1B	C20orf144	ASB18
ARHGAP19	BMPR2	C20orf166	ASB2
ARHGAP20	BMS1L	C20orf173	ASB3
ARHGAP21	BMX	C20orf194	ASB4
ARHGAP22	BNC1	C20orf196	ASB5
ARHGAP22-IT1	BNC2	C20orf26	ASB6
ARHGAP23	BNIP1	C20orf62	ASB7
ARHGAP24	BNIP2	C20orf78	ASB8
ARHGAP25	BNIP3	C20orf85	ASB9
ARHGAP26	BNIP3L	C20orf96	ASCC1
ARHGAP26-AS1	BOK	C21orf119	ASCC2
ARHGAP27	BOLA1	C21orf2	ASCC3
ARHGAP28	BP75	C21orf37	ASCL1
ARHGAP29	BPESC1	C21orf58	ASCL2
ARHGAP30	BPGM	C21orf59	ASCL3
ARHGAP31	BPHL	C21orf62	ASCL4
ARHGAP32	BPI	C21orf91	ASF1A
ARHGAP33	BPNT1	C22orf23	ASF1B
ARHGAP35	BPTF	C22orf34	ASFMR1
ARHGAP36	BRAF	C22orf39	ASGR1
ARHGAP39	BRAP	C2CD3	ASGR2
ARHGAP4	BRCA1	C2CD4A	ASH1L
ARHGAP42	BRCA2	C2CD4B	ASH2L
ARHGAP44	BRCC3	C2CD4C	ASIP
ARHGAP5	BRD1	C2orf16	ASL
ARHGAP5-AS1	BRD2	C2orf27A	ASMT
ARHGAP6	BRD3	C2orf40	ASMTL
ARHGAP9	BRD4	C2orf49	ASNA1
ARHGDIA	BRD7	C2orf57	ASNS
ARHGDIB	BRD8	C2orf68	ASNSD1
ARHGDIG	BRD9	C2orf69	ASPA
ARHGEF1	BRDG1	C2orf70	ASPG
ARHGEF10	BRDT	C2orf73	ASPH
ARHGEF10L	BRE	C2orf76	ASPHD1
ARHGEF11	BRF1	C2orf80	ASPHD2
ARHGEF12	BRF2	C2orf81	ASPM
ARHGEF15	BRIP1	C2orf82	ASPN
ARHGEF16	BRMS1	C2orf88	ASPRV1
ARHGEF17	BRP44	C3orf14	ASPSCR1
ARHGEF18	BRP44L	C3orf17	ASRGL1
ARHGEF19	BRPF1	C3orf20	ASS1
ARHGEF2	BRSK2	C3orf22	ASTE1
ARHGEF25	BRWD1	C3orf35	ASTL
ARHGEF26	BRWD2	C3orf38	ASTN1
ARHGEF26-AS1	BSDC1	C3orf55	ASTN2
ARHGEF28	BSG	C3orf58	ASXL1
ARHGEF3	BSN	C3orf67	ASXL2
ARHGEF33	BSPRY	C3orf70	ASZ1
ARHGEF37	BST1	C3orf80	ATAD1
ARHGEF38	BST2	C3P1	ATAD2
ARHGEF39	BTAF1	C4orf17	ATAD2B
ARHGEF4	BTBD1	C4orf19	ATAD3A
ARHGEF40	BTBD14B	C4orf22	ATAD3B
ARHGEF5	BTBD2	C4orf26	ATAD3C
ARHGEF6	BTBD3	C4orf29	ATAD5
ARHGEF7	BTBD5	C4orf3	ATCAY
ARHGEF7-AS2	BTBD7	C4orf32	ATE1
ARHGEF7-IT1	BTBD9	C4orf46	ATF1
ARHGEF9	BTC	C4orf47	ATF2
ARID1A	BTD	C4orf48	ATF3
ARID1B	BTF3	C5orf15	ATF4
ARID2	BTF3L1	C5orf24	ATF5
ARID3A	BTG1	C5orf27	ATF6
ARID3B	BTG2	C5orf28	ATF6B
ARID4A	BTG3	C5orf34	ATF7
ARID4B	BTG4	C5orf49	ATF7IP
ARID5A	BTK	C5orf51	ATF7IP2
ARID5B	BTN1A1	C5orf55	ATG10
ARIH1	BTN2A1	C5orf56	ATG12
ARIH2	BTN2A2	C5orf58	ATG16L1
ARIH2OS	BTN2A3	C5orf63	ATG16L2
ARL1	BTN3A1	C5orf66-AS1	ATG2A
ARL10	BTN3A2	C6orf1	ATG2B
ARL11	BTN3A3	C6orf118	ATG3
ARL13B	BTNL2	C6orf132	ATG4A
ARL14	BTNL3	C6orf136	ATG4B
ARL14EP	BTRC	C6orf163	ATG4C
ARL15	BUB1	C6orf164	ATG4D
ARL16	BUB1B	C6orf165	ATG5
ARL2	BUB3	C6orf201	ATG7
ARL2BP	BUD31	C6orf203	ATG9A
ARL3	BXDC2	C6orf223	ATG9B
ARL4A	BXDC5	C6orf226	ATHL1
ARL4C	BYSL	C6orf52	ATIC
ARL4D	BZRAP1	C6orf57	ATL1
ARL5B	BZRPL1	C6orf58	ATL2
ARL5C	BZW2	C6orf89	ATL3
ARL6	C10orf10	C6orf99	ATM
ARL6IP1	C10orf110	C7	ATMIN
ARL6IP4	C10orf116	C7orf13	ATN1
ARL6IP5	C10orf118	C7orf31	ATOH1
ARL6IP6	C10orf119	C7orf34	ATOH7
ARL8A	C10orf12	C7orf50	ATOH8
ARL8B	C10orf137	C7orf55	ATOX1
ARL9	C10orf18	C7orf60	ATP10A
ARMC1	C10orf22	C7orf61	ATP10D
ARMC10	C10orf28	C7orf62	ATP11A
ARMC12	C10orf38	C7orf73	ATP11B
ARMC2	C10orf56	C8orf22	ATP11C
ARMC3	C10orf57	C8orf33	ATP12A
ARMC4	C10orf59	C8orf34	ATP13A1
ARMC5	C10orf6	C8orf37	ATP13A2
ARMC6	C10orf61	C8orf46	ATP13A4
ARMC7	C10orf68	C8orf48	ATP13A5
ARMC8	C10orf72	C8orf58	ATP1A1
ARMC9	C10orf76	C8orf59	ATP1A2
ARMCX1	C10orf79	C8orf76	ATP1A3
ARMCX2	C10orf81	C8orf82	ATP1A4
ARMCX3	C10orf84	C8orf88	ATP1B1
ARMCX4	C10orf88	C9orf114	ATP1B2
ARMCX5	C10orf92	C9orf117	ATP1B3
ARMCX6	C10orf95	C9orf131	ATP1B4
ARNT	C10orf97	C9orf135	ATP2A1
ARNT2	C11orf1	C9orf135-AS1	ATP2A2
ARNTL	C11orf10	C9orf142	ATP2A3
ARNTL2	C11orf11	C9orf152	ATP2B1
ARNTL2-AS1	C11orf16	C9orf172	ATP2B2
ARPC1A	C11orf17	C9orf24	ATP2B3
ARPC1B	C11orf2	C9orf3	ATP2B4
ARPC2	C11orf21	C9orf37	ATP2C1
ARPC3	C11orf24	C9orf40	ATP2C2
ARPC4	C11orf30	C9orf41	ATP4A
ARPC5	C11orf32	C9orf47	ATP4B
ARPC5L	C11orf41	C9orf50	ATP5A1
ARPIN	C11orf48	C9orf57	ATP5B
ARPP19	C11orf49	C9orf64	ATP5C1
ARPP21	C11orf51	C9orf69	ATP5D
ARR3	C11orf57	C9orf72	ATP5E
ARRB1	C11orf58	C9orf84	ATP5EP2
ARRB2	C11orf60	C9orf85	ATP5F1
ARRDC1	C11orf61	C9orf89	ATP5G1
ARRDC2	C11orf63	C9orf9	ATP5G2
ARRDC3	C11orf67	CA10	ATP5G3
ARRDC3-AS1	C11orf68	CA12	ATP5H
ARRDC4	C11orf71	CA5BP1	ATP5I
ARSA	C11orf73	CA8	ATP5J
ARSB	C11orf75	CAAP1	ATP5J2
ARSD	C11orf9	CAB39	ATP5L
ARSE	C12orf10	CAB39L	ATP5O
ARSF	C12orf11	CABLES1	ATP5S
ARSG	C12orf22	CABLES2	ATP5SL
ARSI	C12orf24	CABP7	ATP6AP1
ARSJ	C12orf29	CABS1	ATP6AP1L
ARSK	C12orf31	CABYR	ATP6AP2
ART1	C12orf32	CACHD1	ATP6V0A1
ART3	C12orf35	CACNA1B	ATP6V0A2
ART4	C12orf38	CACNA1C	ATP6V0A4
ART5	C12orf39	CACNA1D	ATP6V0B
ARTN	C12orf4	CACNA1E	ATP6V0C
ARV1	C12orf41	CACNA1H	ATP6V0D1
ARVCF	C12orf43	CACNA2D1	ATP6V0D2
ARX	C12orf44	CACNA2D4	ATP6V0E1
AS3MT	C12orf47	CACNB4	ATP6V0E2
ASAH1	C12orf48	CACNG2	ATP6V1A
ASAH2B	C12orf49	CACNG4	ATP6V1B1
ASAP1	C12orf5	CACNG6	ATP6V1B2
ASAP1-IT1	C12orf52	CACNG7	ATP6V1C1
ASAP1-IT2	C13orf1	CACNG8	ATP6V1C2
ASAP2	C13orf18	CACTIN	ATP6V1D
ASAP3	C13orf23	CACUL1	ATP6V1E1
ASB1	C13orf24	CADM1	ATP6V1E2
ASB10	C13orf27	CADM2	ATP6V1F
ASB11	C13orf34	CADM4	ATP6V1G1
ASB12	C13orf7	CADPS	ATP6V1G2
ASB13	C14orf1	CAHM	ATP6V1G3
ASB14	C14orf10	CALCOCO2	ATP6V1H
ASB15	C14orf101	CALCRL	ATP7A
ASB16	C14orf102	CALD1	ATP7B
ASB16-AS1	C14orf103	CALN1	ATP8A1
ASB17	C14orf104	CALU	ATP8A2
ASB2	C14orf105	CAMK1D	ATP8B1
ASB4	C14orf106	CAMK2D	ATP8B2
ASB5	C14orf108	CAMK2G	ATP8B3
ASB6	C14orf109	CAMK2N1	ATP8B4
ASB7	C14orf11	CAMK2N2	ATP9A
ASB8	C14orf111	CAMK4	ATP9B
ASB9	C14orf112	CAMKK1	ATPAF1
ASCC1	C14orf113	CAMSAP1	ATPAF2
ASCC2	C14orf115	CAMSAP3	ATPBD3
ASCC3	C14orf118	CAMTA1	ATPBD4
ASCL1	C14orf122	CAND1	ATPGD1
ASCL2	C14orf124	CAND1.11	ATPIF1
ASCL3	C14orf130	CAND2	ATR
ASCL5	C14orf131	CANX	ATRIP
ASF1A	C14orf132	CAPN1	ATRN
ASF1B	C14orf133	CAPN10-AS1	ATRNL1
ASGR1	C14orf135	CAPN12	ATRX
ASGR2	C14orf138	CAPN13	ATXN1
ASH1L	C14orf139	CAPN15	ATXN10
ASH1L-AS1	C14orf140	CAPN5	ATXN1L
ASH2L	C14orf143	CAPN8	ATXN2
ASIC1	C14orf147	CAPNS1	ATXN2L
ASIC2	C14orf156	CAPNS2	ATXN3
ASIC4	C14orf159	CAPRIN1	ATXN7
ASIC5	C14orf161	CAPS	ATXN7L1
ASIP	C14orf162	CAPS2	ATXN7L2
ASL	C14orf166	CAPSL	ATXN8OS
ASMT	C14orf169	CAPZA1	AUH
ASMTL	C14orf172	CAPZA3	AUP1
ASMTL-AS1	C14orf173	CARD11	AURKA
ASNA1	C14orf2	CARD14	AURKAIP1
ASNS	C14orf32	CARD18	AURKAPS1
ASNSD1	C14orf45	CARD6	AURKB
ASPA	C14orf56	CARD8	AURKC
ASPDH	C14orf58	CARHSP1	AUTS2
ASPG	C14orf65	CARNS1	AVEN
ASPH	C14orf78	CARS	AVIL
ASPHD1	C14orf79	CARS2	AVL9
ASPHD2	C14orf93	CASC10	AVP
ASPM	C14orf94	CASC14	AVPI1
ASPN	C15orf15	CASC15	AVPR1A
ASPRV1	C15orf2	CASC16	AVPR1B
ASPSCR1	C15orf24	CASC18	AVPR2
ASRGL1	C15orf28	CASC2	AWAT2
ASS1	C15orf29	CASC4	AXIN1
ASTE1	C15orf31	CASC5	AXIN2
ASTN1	C15orf34	CASC7	AXL
ASTN2	C15orf38	CASD1	AXUD1
ASUN	C15orf39	CASK	AZGP1
ASXL1	C15orf44	CASKIN1	AZI1
ASXL2	C15orf49	CASP14	AZI2
ASXL3	C15orf5	CASP16	AZIN1
ASZ1	C16orf24	CASP2	AZU1
ATAD1	C16orf28	CASP9	B2M
ATAD2	C16orf3	CASR	B3GALNT1
ATAD2B	C16orf30	CASZ1	B3GALNT2
ATAD3A	C16orf33	CATSPER3	B3GALT1
ATAD3B	C16orf35	CATSPERD	B3GALT2
ATAD3C	C16orf42	CATSPERG	B3GALT3
ATAD5	C16orf44	CATX-1	B3GALT4
ATAT1	C16orf45	CBFA2T2	B3GALT5
ATCAY	C16orf5	CBL	B3GALT6
ATE1	C16orf51	CBLB	B3GALTL
ATF1	C16orf53	CBLC	B3GAT1
ATF2	C16orf57	CBLL1	B3GAT2
ATF3	C16orf58	CBLN2	B3GAT3
ATF4	C16orf59	CBLN3	B3GNT1
ATF5	C16orf61	CBLN4	B3GNT2
ATF6	C16orf67	CBR4	B3GNT3
ATF6B	C16orf68	CBS	B3GNT4
ATF7	C16orf7	CBX2	B3GNT5
ATF7IP	C16orf70	CBX3	B3GNT6
ATF7IP2	C16orf71	CBX4	B3Gn-T6
ATG10	C16orf72	CBX5	B3GNT7
ATG101	C16orf76	CBY3	B3GNT8
ATG12	C16orf80	CC2D1B	B3GNT9
ATG13	C17orf25	CC2D2A	B3GNTL1
ATG14	C17orf39	CC2D2B	B4GALNT1
ATG16L1	C17orf41	CCAR1	B4GALNT2
ATG16L2	C17orf42	CCAR2	B4GALNT3
ATG2A	C17orf48	CCBE1	B4GALNT4
ATG2B	C17orf53	CCDC102A	B4GALT1
ATG3	C17orf59	CCDC104	B4GALT2
ATG4A	C17orf60	CCDC107	B4GALT3
ATG4B	C17orf62	CCDC108	B4GALT4
ATG4C	C17orf63	CCDC110	B4GALT5
ATG4D	C17orf68	CCDC112	B4GALT6
ATG5	C17orf70	CCDC113	B4GALT7
ATG7	C17orf71	CCDC114	B9D1
ATG9A	C17orf73	CCDC115	B9D2
ATG9B	C17orf75	CCDC117	BAALC
ATHL1	C17orf80	CCDC12	BAAT
ATIC	C17orf81	CCDC120	BACE1
ATL1	C17orf85	CCDC124	BACE2
ATL2	C17orf86	CCDC125	BACH1
ATL3	C18orf1	CCDC126	BACH2
ATM	C18orf10	CCDC127	BAD
ATMIN	C18orf22	CCDC129	BAG1
ATN1	C18orf24	CCDC132	BAG2
ATOH1	C18orf25	CCDC134	BAG3
ATOH7	C18orf43	CCDC135	BAG4
ATOH8	C18orf8	CCDC136	BAG5
ATOX1	C19orf10	CCDC137	BAGE
ATP10A	C19orf15	CCDC138	BAGE2
ATP10B	C19orf2	CCDC14	BAGE3
ATP10D	C19orf21	CCDC142	BAGE4
ATP11A	C19orf22	CCDC146	BAGE5
ATP11A-AS1	C19orf24	CCDC147	BAHCC1
ATP11B	C19orf26	CCDC148	BAHD1
ATP11C	C19orf28	CCDC149	BAI1
ATP12A	C19orf29	CCDC15	BAI2
ATP13A1	C19orf36	CCDC150	BAI3
ATP13A2	C19orf4	CCDC151	BAIAP2
ATP13A3	C19orf40	CCDC152	BAIAP2L1
ATP13A4	C19orf42	CCDC153	BAIAP2L2
ATP13A4-AS1	C19orf50	CCDC154	BAIAP3
ATP13A5	C19orf53	CCDC155	BAK1
ATP1A1	C19orf54	CCDC157	BAMBI
ATP1A1-AS1	C19orf56	CCDC158	BANF1
ATP1A2	C19orf57	CCDC159	BANF2
ATP1A4	C19orf58	CCDC163P	BANK1
ATP1B1	C19orf6	CCDC167	BANP
ATP1B2	C19orf7	CCDC169	BAP1
ATP1B3	C1D	CCDC17	BAPX1
ATP1B4	C1GALT1	CCDC171	BARD1
ATP2A1	C1GALT1C1	CCDC173	BARHL1
ATP2A2	C1orf103	CCDC174	BARHL2
ATP2A3	C1orf105	CCDC176	BARX1
ATP2B1	C1orf106	CCDC18	BARX2
ATP2B2	C1orf107	CCDC182	BASP1
ATP2B3	C1orf108	CCDC184	BAT1
ATP2B4	C1orf109	CCDC186	BAT2
ATP2C1	C1orf112	CCDC23	BAT2D1
ATP2C2	C1orf113	CCDC24	BAT2L
ATP4A	C1orf114	CCDC25	BAT3
ATP4B	C1orf115	CCDC3	BAT4
ATP5A1	C1orf116	CCDC30	BAT5
ATP5B	C1orf121	CCDC34	BATF
ATP5C1	C1orf123	CCDC37	BATF2
ATP5D	C1orf129	CCDC37-AS1	BATF3
ATP5E	C1orf135	CCDC40	BAX
ATP5F1	C1orf14	CCDC42	BAZ1A
ATP5G1	C1orf144	CCDC42B	BAZ1B
ATP5G2	C1orf149	CCDC43	BAZ2A
ATP5G3	C1orf156	CCDC47	BAZ2B
ATP5H	C1orf159	CCDC50	BBC3
ATP5I	C1orf160	CCDC54	BBOX1
ATP5J	C1orf163	CCDC57	BBS1
ATP5J2	C1orf164	CCDC58	BBS10
ATP5L	C1orf165	CCDC59	BBS12
ATP5O	C1orf166	CCDC6	BBS2
ATP5S	C1orf174	CCDC61	BBS4
ATP5SL	C1orf175	CCDC62	BBS5
ATP6	C1orf176	CCDC63	BBS7
ATP6AP1	C1orf181	CCDC64	BBS9
ATP6AP1L	C1orf183	CCDC64B	BBX
ATP6AP2	C1orf2	CCDC66	BCAM
ATP6V0A1	C1orf20	CCDC71L	BCAN
ATP6V0A2	C1orf21	CCDC77	BCAP29
ATP6V0A4	C1orf25	CCDC78	BCAP31
ATP6V0B	C1orf27	CCDC8	BCAR1
ATP6V0C	C1orf34	CCDC80	BCAR3
ATP6V0D1	C1orf35	CCDC82	BCAR4
ATP6V0D2	C1orf38	CCDC83	BCAS1
ATP6V0E1	C1orf41	CCDC84	BCAS2
ATP6V0E2	C1orf46	CCDC85A	BCAS3
ATP6V0E2-AS1	C1orf50	CCDC85C	BCAS4
ATP6V1A	C1orf54	CCDC88A	BCAT1
ATP6V1B1	C1orf56	CCDC88B	BCAT2
ATP6V1B2	C1orf61	CCDC88C	BCCIP
ATP6V1C1	C1orf63	CCDC90B	BCDIN3D
ATP6V1C2	C1orf66	CCDC93	BCHE
ATP6V1D	C1orf68	CCDC96	BCKDHA
ATP6V1E1	C1orf69	CCDC97	BCKDHB
ATP6V1E2	C1orf75	CCER1	BCKDK
ATP6V1G1	C1orf76	CCKBR	BCL10
ATP6V1G2	C1orf77	CCL26	BCL11A
ATP6V1G3	C1orf78	CCL28	BCL11B
ATP6V1H	C1orf80	CCM2	BCL2
ATP7A	C1orf82	CCM2L	BCL2A1
ATP7B	C1orf89	CCNB1	BCL2L1
ATP8A1	C1orf9	CCNB2	BCL2L10
ATP8A2	C1orf95	CCNB3	BCL2L11
ATP8B1	C1QA	CCND2	BCL2L12
ATP8B2	C1QB	CCNDBP1	BCL2L13
ATP8B3	C1QBP	CCNE1	BCL2L14
ATP8B4	C1QDC1	CCNG2	BCL2L15
ATP8B5P	C1QL1	CCNI	BCL2L2
ATP9A	C1QTNF1	CCNJ	BCL3
ATP9B	C1QTNF3	CCNK	BCL6
ATPAF1	C1R	CCNL1	BCL6B
ATPAF2	C1RL	CCNL2	BCL7A
ATPIF1	C1S	CCNT1	BCL7B
ATR	C2	CCNT2	BCL7C
ATRAID	C20orf10	CCNT2-AS1	BCL9
ATRN	C20orf103	CCNY	BCL9L
ATRNL1	C20orf11	CCNYL1	BCLAF1
ATRX	C20orf111	CCSAP	BCMO1
ATXN1	C20orf116	CCSER1	BCO2
ATXN10	C20orf117	CCT4	BCOR
ATXN1L	C20orf12	CCT5	BCORL1
ATXN2	C20orf149	CD101	BCORL2
ATXN2L	C20orf19	CD109	BCR
ATXN3	C20orf195	CD163L1	BCS1L
ATXN3L	C20orf20	CD244	BDH1
ATXN7	C20orf23	CD274	BDH2
ATXN7L1	C20orf24	CD276	BDKRB1
ATXN7L2	C20orf27	CD2AP	BDKRB2
ATXN7L3	C20orf28	CD300LG	BDNF
ATXN7L3B	C20orf29	CD36	BDNFOS
ATXN8OS	C20orf3	CD37	BDP1
AUH	C20orf30	CD44	BECN1
AUNIP	C20orf32	CD47	BEGAIN
AUP1	C20orf39	CD48	BEND2
AURKA	C20orf4	CD5	BEND3
AURKAIP1	C20orf42	CD53	BEND4
AURKB	C20orf43	CD59	BEND5
AURKC	C20orf44	CD82	BEND6
AUTS2	C20orf45	CD84	BEND7
AVEN	C20orf46	CD8B	BEST1
AVIL	C20orf59	CD9	BEST2
AVL9	C20orf67	CD99L2	BEST3
AVP	C21orf2	CD99P1	BEST4
AVPI1	C21orf25	CDADC1	BET1
AVPR1A	C21orf33	CDAN1	BET1L
AVPR1B	C21orf45	CDC14B	BET3L
AVPR2	C21orf55	CDC20B	BEX1
AWAT1	C21orf59	CDC23	BEX2
AX746627	C21orf6	CDC26	BEX4
AX746699	C21orf62	CDC34	BEX5
AX746710	C21orf66	CDC37L1	BEXL1
AX746823	C21orf7	CDC42	BEYLA
AX746830	C21orf77	CDC42BPA	BFAR
AX746968	C21orf91	CDC42EP3	BFSP1
AX747031	C21orf96	CDC42EP5	BFSP2
AX747064	C22orf24	CDC42SE1	BGLAP
AX747191	C22orf26	CDC42SE2	BGN
AX747250	C22orf28	CDC73	BHLHA15
AX747261	C22orf29	CDCA2	BHLHB2
AX747405	C22orf30	CDCA3	BHLHB3
AX747444	C22orf31	CDCA5	BHLHB4
AX747507	C22orf36	CDCA7	BHLHB9
AX747630	C22orf5	CDCA7L	BHLHE22
AX747652	C22orf9	CDCP1	BHMT
AX747730	C2orf17	CDH11	BHMT2
AX747826	C2orf18	CDH19	BICC1
AX748157	C2orf24	CDH24	BICD1
AX748267	C2orf25	CDH26	BICD2
AX748273	C2orf27	CDH4	BID
AX748292	C2orf28	CDH6	BIK
AX748339	C2orf3	CDH8	BIN1
AXDND1	C2orf33	CDHR3	BIN2
AXIN1	C2orf34	CDIP1	BIN3
AXIN2	C2orf37	CDIPT-AS1	BIRC2
AXL	C2orf4	CDK1	BIRC3
AY927499	C2orf42	CDK12	BIRC5
AY940074	C2orf43	CDK13	BIRC6
AZGP1	C2orf44	CDK14	BIRC7
AZGP1P1	C2orf47	CDK15	BIRC8
AZI2	C2orf49	CDK19	BIVM
AZIN1	C3AR1	CDK5RAP2	BLCAP
AZIN2	C3orf14	CDK6	BLID
AZU1	C3orf18	CDK9	BLK
B2M	C3orf26	CDKL1	BLM
B3GALNT1	C3orf27	CDKL2	BLMH
B3GALNT2	C3orf28	CDKL3	BLNK
B3GALT1	C3orf32	CDKN2AIPNL	BLOC1S1
B3GALT2	C3orf36	CDKN2B	BLOC1S2
B3GALT4	C3orf37	CDO1	BLOC1S3
B3GALT5	C3orf40	CDON	BLR1
B3GALT6	C3orf51	CDPF1	BLVRA
B3GALTL	C3orf52	CDRT15	BLVRB
B3GAT1	C3orf60	CDRT15L2	BLZF1
B3GAT2	C3orf63	CDS1	BMF
B3GAT3	C3orf64	CDS2	BMI1
B3GNT1	C3orf9	CDT1	BMP1
B3GNT2	C4BPA	CDYL2	BMP10
B3GNT3	C4BPB	CEACAM19	BMP15
B3GNT4	C4orf10	CEBPG	BMP2
B3GNT5	C4orf15	CEBPZOS	BMP2K
B3GNT6	C4orf16	CECR2	BMP3
B3GNT7	C4orf18	CECR6	BMP4
B3GNT8	C4orf19	CECR7	BMP5
B3GNT9	C4orf20	CELA1	BMP6
B3GNTL1	C4orf23	CELF1	BMP7
B4GALNT1	C4orf27	CELF2	BMP8A
B4GALNT2	C4orf29	CELF4	BMP8B
B4GALNT3	C4orf30	CELF5	BMPER
B4GALNT4	C4orf31	CELF6	BMPR1A
B4GALT1	C4orf34	CENPBD1	BMPR1B
B4GALT2	C4orf6	CENPBD1P1	BMPR2
B4GALT3	C4orf8	CENPH	BMS1
B4GALT4	C4orf9	CENPJ	BMS1P5
B4GALT5	C5	CENPK	BMX
B4GALT6	C5AR1	CENPL	BNC1
B4GALT7	C5orf13	CENPN	BNC2
B9D1	C5orf14	CENPO	BNIP1
B9D2	C5orf15	CENPT	BNIP2
BAALC	C5orf21	CENPU	BNIP3
BAALCOS	C5orf22	CENPV	BNIP3L
BAAT	C5orf23	CENPW	BNIPL
BABAM1	C5orf28	CEP104	BOC
BACE1	C5orf3	CEP112	BOK
BACE2	C5orf30	CEP120	BOLA1
BACH1	C5orf4	CEP128	BOLA2
BACH2	C5orf5	CEP152	BOLA2B
BAD	C6	CEP19	BOLA3
BAG1	C6orf10	CEP250	BOLL
BAG2	C6orf103	CEP41	BOP1
BAG3	C6orf105	CEP44	BP75
BAG4	C6orf106	CEP57L1	BPGM
BAG5	C6orf108	CEP63	BPHL
BAG6	C6orf111	CEP68	BPI
BAGE	C6orf120	CEP70	BPIL1
BAHCC1	C6orf123	CEP78	BPIL2
BAHD1	C6orf130	CEP83	BPIL3
BAI1	C6orf134	CEP83-AS1	BPNT1
BAI2	C6orf137	CEP85	BPTF
BAI3	C6orf145	CEP85L	BPY2
BAIAP2	C6orf148	CEP89	BPY2B
BAIAP2-AS1	C6orf15	CEP95	BPY2C
BAIAP2L1	C6orf155	CEP97	BRAF
BAIAP2L2	C6orf162	CEPT1	BRAP
BAIAP3	C6orf208	CERCAM	BRCA1
BAK1	C6orf211	CERS5	BRCA2
BAMBI	C6orf25	CERS6	BRCC3
BANCR	C6orf27	CES3	BRD1
BANF1	C6orf32	CES4A	BRD2
BANF2	C6orf47	CFC1	BRD3
BANK1	C6orf48	CFC1B	BRD4
BANP	C6orf49	CFL1	BRD7
BAP1	C6orf54	CFL2	BRD7P3
BARD1	C6orf60	CFLAR	BRD8
BARHL1	C6orf61	CFTR	BRD9
BARX1	C6orf62	CGA	BRDG1
BARX1-AS1	C6orf64	CGGBP1	BRDT
BARX2	C6orf66	CGN	BRE
BASP1	C6orf97	CHAC2	BREA2
BATF	C7	CHAF1A	BRF1
BATF2	C7orf10	CHAMP1	BRF2
BATF3	C7orf16	CHCHD1	BRI3
BAX	C7orf23	CHCHD10	BRI3BP
BAZ1A	C7orf24	CHCHD3	BRIP1
BAZ1B	C7orf25	CHCHD4	BRIX1
BAZ2A	C7orf26	CHCHD5	BRMS1
BAZ2B	C7orf28A	CHCHD6	BRMS1L
BBIP1	C7orf42	CHCHD7	BRP44
BBOX1	C7orf43	CHD1	BRP44L
BBS1	C7orf44	CHD1L	BRPF1
BBS10	C7orf49	CHD2	BRPF3
BBS12	C8A	CHD6	BRS3
BBS2	C8B	CHD7	BRSK1
BBS4	C8G	CHD9	BRSK2
BBS5	C8orf17	CHDH	BRUNOL4
BBS7	C8orf30A	CHEK1	BRUNOL5
BBS9	C8orf32	CHFR	BRUNOL6
BBX	C8orf33	CHIC1	BRWD1
BC010186	C8orf39	CHID1	BRWD2
BC012193	C8orf4	CHKB-AS1	BRWD3
BC015159	C8orf41	CHL1	BSCL2
BC016361	C8orf44	CHM	BSDC1
BC017209	C8orf51	CHML	BSG
BC021061	C8orf55	CHMP4B	BSN
BC022047	C8orf60	CHMP4C	BSND
BC022892	C8orf70	CHORDC1	BSPH1
BC023201	C8orf71	CHPT1	BSPRY
BC024169	C8orf72	CHRAC1	BST1
BC027448	C9	CHRDL2	BST2
BC028044	C9orf106	CHRM1	BSX
BC028670	C9orf114	CHRM3	BTAF1
BC030152	C9orf116	CHRNA10	BTBD1
BC032415	C9orf127	CHRNB2	BTBD10
BC033164	C9orf144	CHST1	BTBD11
BC033241	C9orf150	CHST11	BTBD12
BC034416	C9orf156	CHST12	BTBD15
BC034444	C9orf16	CHST13	BTBD16
BC034788	C9orf27	CHST14	BTBD17
BC035400	C9orf3	CHST15	BTBD2
BC036209	C9orf31	CHST2	BTBD3
BC036311	C9orf33	CHST5	BTBD6
BC038205	C9orf36	CHST6	BTBD7
BC039122	C9orf38	CHST9	BTBD8
BC039319	C9orf39	CHSY3	BTBD9
BC039487	C9orf40	CHTF18	BTC
BC039673	C9orf45	CHTF8	BTD
BC039686	C9orf46	CHURC1	BTF3
BC040311	C9orf5	CIAO1	BTF3L1
BC040734	C9orf53	CIAPIN1	BTF3L4
BC040833	C9orf6	CIART	BTG1
BC041025	C9orf61	CIB4	BTG2
BC041363	C9orf68	CINP	BTG3
BC041998	C9orf7	CIPC	BTG4
BC042029	C9orf77	CIRBP	BTK
BC042366	C9orf78	CIRBP-AS1	BTLA
BC042374	C9orf82	CIRH1A	BTN1A1
BC042590	C9orf86	CISD2	BTN2A1
BC043227	C9orf9	CISD3	BTN2A2
BC043291	C9orf91	CISH	BTN2A3
BC043356	C9orf95	CITED2	BTN3A1
BC043540	C9orf97	CITED4	BTN3A2
BC044596	CA1	CKAP2	BTN3A3
BC044614	CA10	CKAP2L	BTNL2
BC045559	CA11	CKAP4	BTNL3
BC045560	CA12	CKLF	BTNL8
BC045779	CA14	CKMT2-AS1	BTNL9
BC045784	CA2	CLASP1	BTRC
BC045788	CA3	CLASP2	BUB1
BC045789	CA4	CLCN4	BUB1B
BC045791	CA5A	CLCN5	BUB3
BC045805	CA5B	CLDN1	BUD13
BC047364	CA6	CLDN11	BUD31
BC047484	CA7	CLDN12	BVES
BC047615	CA8	CLDN18	BYSL
BC047626	CA9	CLDN2	BZRAP1
BC047644	CAB39	CLDN23	BZRPL1
BC047651	CAB39L	CLDN6	BZW1
BC048132	CABC1	CLDND1	BZW2
BC048141	CABIN1	CLDND2	C10orf10
BC048420	CABP1	CLEC12A	C10orf104
BC048997	CABP2	CLEC12B	C10orf107
BC053951	CABYR	CLEC14A	C10orf11
BC062753	CACNA1A	CLEC16A	C10orf110
BC062763	CACNA1B	CLEC2D	C10orf111
BC069004	CACNA1C	CLEC2L	C10orf113
BC069739	CACNA1D	CLEC3A	C10orf114
BC069756	CACNA1E	CLEC4E	C10orf116
BC069776	CACNA1F	CLEC7A	C10orf118
BC070118	CACNA1G	CLECL1	C10orf119
BC070490	CACNA1H	CLHC1	C10orf12
BC079832	CACNA1I	CLIC5	C10orf120
BC113958	CACNA1S	CLIC6	C10orf125
BC130595	CACNA2D1	CLINT1	C10orf129
BCAM	CACNA2D2	CLIP1	C10orf131
BCAN	CACNA2D3	CLIP1-AS1	C10orf137
BCAP29	CACNB1	CLIP3	C10orf140
BCAP31	CACNB2	CLIP4	C10orf141
BCAR1	CACNB3	CLK3	C10orf2
BCAR3	CACNB4	CLK4	C10orf25
BCAR4	CACNG1	CLMN	C10orf26
BCAS1	CACNG2	CLMP	C10orf27
BCAS2	CACNG3	CLN8	C10orf28
BCAS3	CACNG4	CLNK	C10orf30
BCAS4	CACNG5	CLNS1A	C10orf31
BCAT1	CACYBP	CLOCK	C10orf32
BCAT2	CADPS	CLP1	C10orf33
BCCIP	CADPS2	CLPB	C10orf35
BCDIN3D	CALB1	CLPTM1L	C10orf37
BCDIN3D-AS1	CALB2	CLPX	C10orf4
BCHE	CALCA	CLRN3	C10orf40
BCKDHA	CALCB	CLSPN	C10orf46
BCKDHB	CALCOCO1	CLSTN2	C10orf47
BCKDK	CALCOCO2	CLSTN2-AS1	C10orf53
BCL10	CALCR	CLTC	C10orf54
BCL11A	CALCRL	CLUAP1	C10orf55
BCL11B	CALD1	CLUHP3	C10orf57
BCL2	CALM1	CLVS1	C10orf58
BCL2A1	CALM2	CLYBL	C10orf59
BCL2L1	CALM3	CMAHP	C10orf6
BCL2L10	CALML3	CMAS	C10orf61
BCL2L11	CALML4	CMBL	C10orf62
BCL2L12	CALML5	CMC1	C10orf65
BCL2L13	CALR	CMIP	C10orf67
BCL2L14	CALU	CMKLR1	C10orf68
BCL2L15	CAMK1	CMPK1	C10orf71
BCL2L2	CAMK1D	CMPK2	C10orf72
BCL6	CAMK1G	CMSS1	C10orf76
BCL6B	CAMK2A	CMTM1	C10orf78
BCL7A	CAMK2B	CMTM2	C10orf79
BCL7B	CAMK2D	CMTM3	C10orf81
BCL7C	CAMK2G	CMTM4	C10orf82
BCL9	CAMK2N1	CMTM5	C10orf84
BCL9L	CAMK4	CMTM6	C10orf85
BCLAF1	CAMKK2	CMTM7	C10orf88
BCMO1	CAMKV	CMTM8	C10orf90
BCO2	CAMP	CMTR2	C10orf91
BCOR	CAMSAP1	CMYA5	C10orf92
BCORL1	CAMSAP1L1	CNBP	C10orf93
BCORP1	CAMTA1	CNDP1	C10orf95
BCR	CAMTA2	CNDP2	C10orf96
BCRP3	CAND1	CNEP1R1	C10orf99
BCS1L	CAND2	CNFN	C11orf1
BD495725	CANT1	CNGB3	C11orf10
BDH1	CANX	CNIH1	C11orf16
BDH2	CAP1	CNIH2	C11orf17
BDKRB1	CAP2	CNIH3	C11orf2
BDKRB2	CAPG	CNIH4	C11orf20
BDNF	CAPN1	CNKSR2	C11orf21
BDNF-AS	CAPN10	CNKSR3	C11orf24
BDP1	CAPN11	CNOT10	C11orf30
BEAN1	CAPN2	CNOT11	C11orf31
BECN1	CAPN3	CNOT2	C11orf35
BEGAIN	CAPN5	CNOT3	C11orf36
BEND2	CAPN6	CNOT6	C11orf37
BEND3	CAPN7	CNOT6L	C11orf40
BEND4	CAPN9	CNOT7	C11orf41
BEND5	CAPNS1	CNPPD1	C11orf42
BEND6	CAPZA1	CNPY3	C11orf44
BEND7	CAPZA2	CNPY4	C11orf45
BEST1	CAPZB	CNRIP1	C11orf46
BEST2	CARD10	CNST	C11orf47
BEST3	CARD14	CNTD1	C11orf48
BEST4	CARD8	CNTLN	C11orf49
BET1	CARD9	CNTN1	C11orf51
BET1L	CARHSP1	CNTN2	C11orf52
BEX1	CARKL	CNTN3	C11orf53
BEX2	CARM1	CNTN4	C11orf54
BEX4	CARS	CNTN5	C11orf55
BEX5	CART1	CNTNAP3	C11orf57
BFAR	CARTPT	CNTNAP4	C11orf58
BFSP1	CASC1	CNTRL	C11orf59
BFSP2	CASC3	CNTROB	C11orf60
BFSP2-AS1	CASC5	COA1	C11orf61
BGLT3	CASD1	COA3	C11orf63
BGN	CASK	COA5	C11orf65
BHLHB9	CASKIN2	COA6	C11orf66
BHLHE22	CASP1	COA7	C11orf67
BHLHE23	CASP10	COBLL1	C11orf68
BHLHE40	CASP2	COG1	C11orf70
BHLHE41	CASP3	COG2	C11orf71
BHMT	CASP4	COG3	C11orf72
BHMT2	CASP5	COG5	C11orf73
BICC1	CASP6	COG6	C11orf74
BICD1	CASP7	COG8	C11orf75
BICD2	CASP8	COL11A1	C11orf76
BID	CASP8AP2	COL12A1	C11orf80
BIK	CASP9	COL1A2	C11orf82
BIN1	CASQ1	COL20A1	C11orf83
BIN2	CASQ2	COL22A1	C11orf84
BIN3	CASR	COL23A1	C11orf85
BIN3-IT1	CAST	COL24A1	C11orf86
BIRC2	CASZ1	COL25A1	C11orf87
BIRC3	CAT	COL26A1	C11orf88
BIRC5	CATR1	COL27A1	C11orf9
BIRC6	CAV1	COL28A1	C11orf92
BIRC7	CAV2	COL3A1	C12orf10
BIVM	CAV3	COL4A3BP	C12orf11
BLACAT1	CBARA1	COL4A4	C12orf12
BLCAP	CBFA2T2	COL4A5	C12orf23
BLID	CBFA2T3	COL6A6	C12orf24
BLK	CBFB	COL8A1	C12orf26
BLM	CBL	COL9A2	C12orf27
BLMH	CBLB	COLCA1	C12orf28
BLNK	CBLC	COLCA2	C12orf29
BLOC1S1	CBLL1	COLGALT1	C12orf30
BLOC1S2	CBLN1	COLGALT2	C12orf31
BLOC1S3	CBR1	COMMD1	C12orf32
BLOC1S4	CBR3	COMMD10	C12orf34
BLOC1S6	CBR4	COMMD2	C12orf35
BLVRA	CBS	COMMD5	C12orf36
BLVRB	CBX1	COMMD6	C12orf39
BLZF1	CBX2	COMMD7	C12orf4
BMF	CBX4	COMTD1	C12orf40
BMP1	CBX5	COPB1	C12orf41
BMP10	CBX6	COPB2	C12orf42
BMP15	CBX7	COPG2	C12orf43
BMP2	CBX8	COPRS	C12orf44
BMP2K	CC2D1A	COPS4	C12orf45
BMP3	CCBL1	COPS7B	C12orf47
BMP4	CCBP2	COPS8	C12orf48
BMP5	CCDC101	COPZ1	C12orf49
BMP6	CCDC102B	COPZ2	C12orf5
BMP7	CCDC106	COQ10A	C12orf50
BMP8A	CCDC109B	COQ2	C12orf51
BMP8B	CCDC121	COQ3	C12orf52
BMPER	CCDC129	COQ4	C12orf53
BMPR1A	CCDC130	COQ5	C12orf54
BMPR1B	CCDC131	COQ9	C12orf57
BMPR2	CCDC132	CORIN	C12orf59
BMS1	CCDC134	CORO1C	C12orf60
BMS1P20	CCDC14	CORO2A	C12orf61
BMS1P5	CCDC15	COTL1	C12orf62
BMS1P6	CCDC19	COX14	C12orf63
BMX	CCDC21	COX15	C12orf64
BNC1	CCDC22	COX16	C12orf65
BNC2	CCDC25	COX18	C12orf66
BNIP1	CCDC28A	COX19	C12orf67
BNIP2	CCDC28B	COX20	C12orf68
BNIP3	CCDC33	COX4I1	C12orf69
BNIP3L	CCDC40	COX4I2	C12orf72
BNIPL	CCDC41	COX5A	C12orf73
BOC	CCDC44	COX6A1	C12orf74
BOD1	CCDC46	COX7B	C12orf76
BOD1L1	CCDC47	COX7B2	C12orf77
BOD1L2	CCDC48	COX8C	C12orf8
BOK	CCDC49	CP	C13orf1
BOLA1	CCDC51	CPA5	C13orf15
BOLA2	CCDC52	CPA6	C13orf16
BOLA3	CCDC53	CPAMD8	C13orf18
BOLA3-AS1	CCDC56	CPD	C13orf23
BOLL	CCDC57	CPEB1	C13orf26
BORA	CCDC59	CPEB2	C13orf27
BPESC1	CCDC6	CPEB3	C13orf28
BPGM	CCDC64	CPEB4	C13orf3
BPHL	CCDC68	CPED1	C13orf30
BPIFA1	CCDC69	CPLX1	C13orf31
BPIFA2	CCDC70	CPLX2	C13orf33
BPIFA3	CCDC71	CPLX3	C13orf34
BPIFA4P	CCDC72	CPM	C13orf35
BPIFB1	CCDC76	CPNE2	C13orf36
BPIFB2	CCDC81	CPNE4	C13orf37
BPIFB4	CCDC85B	CPNE5	C13orf39
BPIFB6	CCDC86	CPNE8	C13orf7
BPIFC	CCDC87	CPNE9	C14orf1
BPNT1	CCDC9	CPPED1	C14orf100
BPTF	CCDC90A	CPSF2	C14orf101
BPY2	CCDC90B	CPSF3	C14orf102
BRAF	CCDC91	CPSF3L	C14orf104
BRAP	CCDC92	CPSF6	C14orf105
BRAT1	CCDC93	CPSF7	C14orf106
BRCA1	CCDC94	CPT1C	C14orf109
BRCA2	CCDC99	CPXM1	C14orf11
BRCC3	CCHCR1	CPXM2	C14orf112
BRD1	CCIN	CR1	C14orf115
BRD2	CCK	CR1L	C14orf118
BRD3	CCKAR	CR2	C14orf119
BRD4	CCKBR	CR936796	C14orf121
BRD7	CCL1	CRAMP1L	C14orf124
BRD7P3	CCL11	CRB1	C14orf126
BRD8	CCL13	CRB3	C14orf129
BRD9	CCL16	CRBN	C14orf131
BRDT	CCL17	CREB1	C14orf133
BRE	CCL18	CREB3L2	C14orf135
BREA2	CCL19	CREB3L3	C14orf138
BRE-AS1	CCL2	CREB3L4	C14orf139
BRF1	CCL20	CREB5	C14orf142
BRF2	CCL21	CREBBP	C14orf143
BRI3	CCL22	CREBRF	C14orf145
BRI3BP	CCL23	CREBZF	C14orf147
BRICD5	CCL24	CREG2	C14orf148
BRINP1	CCL25	CREM	C14orf149
BRINP2	CCL27	CRIM1	C14orf153
BRINP3	CCL4	CRIP3	C14orf156
BRIP1	CCL5	CRIPAK	C14orf159
BRIX1	CCL7	CRIPT	C14orf162
BRK1	CCL8	CRISPLD1	C14orf165
BRMS1	CCNA1	CRLS1	C14orf166
BRMS1L	CCNA2	CRNDE	C14orf166B
BROX	CCNB1	CROT	C14orf167
BRPF1	CCNB1IP1	CRTAP	C14orf169
BRPF3	CCNB2	CRTC2	C14orf173
BRS3	CCNC	CRTC3	C14orf174
BRSK1	CCND1	CRX	C14orf177
BRSK2	CCND2	CRYBB2P1	C14orf178
BRWD1	CCND3	CRYGS	C14orf179
BRWD1-IT2	CCNE1	CRYZL1	C14orf180
BRWD3	CCNE2	CSAD	C14orf181
BSDC1	CCNF	CSDE1	C14orf182
BSG	CCNG1	CSGALNACT2	C14orf183
BSN	CCNG2	CSMD1	C14orf19
BSN-AS2	CCNH	CSMD2	C14orf2
BSND	CCNI	CSMD3	C14orf21
BSPRY	CCNJ	CSNK1A1	C14orf28
BST1	CCNJL	CSNK1E	C14orf32
BST2	CCNK	CSNK1G1	C14orf37
BTAF1	CCNL1	CSNK1G3	C14orf39
BTBD1	CCNT1	CSNK2A2	C14orf4
BTBD10	CCNT2	CSPP1	C14orf43
BTBD11	CCPG1	CSRNP1	C14orf45
BTBD16	CCR1	CSRNP2	C14orf48
BTBD17	CCR10	CSRNP3	C14orf49
BTBD18	CCR3	CST11	C14orf50
BTBD19	CCR4	CST3	C14orf53
BTBD2	CCR6	CST9L	C14orf64
BTBD3	CCR7	CSTB	C14orf68
BTBD6	CCR8	CSTF2	C14orf70
BTBD7	CCR9	CSTF3	C14orf73
BTBD8	CCRK	CSTL1	C14orf79
BTBD9	CCRL1	CTA-246H3.12	C14orf80
BTC	CCRN4L	CTA-250D10.23	C14orf85
BTD	CCS	CTA-280A3__B.2	C14orf93
BTF3	CCT2	CTA-29F11.1	C15orf17
BTF3L4	CCT3	CTA-384D8.35	C15orf2
BTF3P11	CCT4	CTA-445C9.15	C15orf21
BTG1	CCT5	CTAGE5	C15orf23
BTG2	CCT6A	CTB-119C2.1	C15orf24
BTG3	CCT6B	CTB-12O2.1	C15orf26
BTG4	CCT7	CTB-174D11.1	C15orf27
BTK	CCT8	CTB-25B13.12	C15orf29
BTLA	CD14	CTB-31O20.2	C15orf32
BTN1A1	CD151	CTB-31O20.9	C15orf33
BTN2A1	CD160	CTB-43E15.1	C15orf37
BTN2A2	CD163	CTB-50L17.7	C15orf38
BTN2A3P	CD164	CTBP1-AS2	C15orf39
BTN3A1	CD177	CTC1	C15orf40
BTN3A2	CD180	CTC-428G20.6	C15orf41
BTN3A3	CD19	CTC-429P9.3	C15orf42
BTNL2	CD1A	CTC-436K13.5	C15orf43
BTNL3	CD1B	CTC-444N24.11	C15orf44
BTNL8	CD1C	CTC-459F4.3	C15orf48
BTNL9	CD1D	CTC-462L7.1	C15orf5
BTRC	CD1E	CTC-471C19.1	C15orf51
BUB1	CD2	CTC-510F12.4	C15orf52
BUB1B	CD200	CTC-523E23.1	C15orf53
BUB3	CD207	CTC-527H23.4	C15orf54
BUD13	CD209	CTC-550B14.7	C15orf55
BUD31	CD226	CTD-2002J20.1	C15orf56
BVES	CD24	CTD-2012K14.6	C15orf57
BVES-AS1	CD244	CTD-2033C11.1	C15orf58
BX648501	CD247	CTD-2083E4.7	C15orf59
BYSL	CD248	CTD-2118P12.1	C15orf60
BZRAP1	CD27	CTD-2165H16.3	C15orf62
BZRAP1-AS1	CD28	CTD-2256P15.2	C15orf63
BZW1	CD2AP	CTD-2281E23.2	C16orf10
BZW2	CD2BP2	CTD-2286N8.2	C16orf11
C10orf10	CD300A	CTD-2287O16.5	C16orf13
C10orf107	CD300C	CTD-2325A15.5	C16orf3
C10orf11	CD302	CTD-2350J17.1	C16orf30
C10orf113	CD320	CTD-2366F13.2	C16orf33
C10orf12	CD33	CTD-2377D24.6	C16orf35
C10orf126	CD33L3	CTD-2520I13.1	C16orf38
C10orf128	CD34	CTD-2528L19.6	C16orf42
C10orf2	CD36	CTD-2537I9.5	C16orf45
C10orf25	CD37	CTD-2541J13.1	C16orf46
C10orf32	CD38	CTD-2541M15.1	C16orf48
C10orf35	CD3D	CTD-2554C21.3	C16orf5
C10orf40	CD3E	CTD-2561B21.11	C16orf52
C10orf53	CD3EAP	CTD-2587H24.10	C16orf53
C10orf54	CD3G	CTD-2611O12.6	C16orf54
C10orf55	CD4	CTD-2616J11.10	C16orf55
C10orf62	CD40	CTD-2619J13.13	C16orf56
C10orf67	CD40LG	CTD-2619J13.17	C16orf57
C10orf71	CD44	CTD-3025N20.3	C16orf58
C10orf71-AS1	CD46	CTD-3028N15.1	C16orf59
C10orf76	CD47	CTD-3064M3.3	C16orf61
C10orf82	CD48	CTD-3092A11.2	C16orf62
C10orf85	CD5	CTDNEP1	C16orf63
C10orf88	CD52	CTDSPL2	C16orf65
C10orf90	CD53	CTHRC1	C16orf67
C10orf91	CD55	CTLA4	C16orf68
C10orf95	CD58	CTNNA3	C16orf69
C10orf99	CD59	CTNNB1	C16orf7
C11orf1	CD5L	CTPS2	C16orf70
C11orf16	CD6	CTSB	C16orf71
C11orf21	CD63	CTSC	C16orf72
C11orf24	CD68	CTSS	C16orf73
C11orf30	CD69	CTTNBP2	C16orf74
C11orf31	CD7	CTTNBP2NL	C16orf75
C11orf40	CD70	CTU2	C16orf78
C11orf42	CD72	CTXN1	C16orf79
C11orf44	CD74	CTXN3	C16orf80
C11orf45	CD79A	CUEDC1	C16orf81
C11orf49	CD79B	CUL1	C16orf82
C11orf53	CD80	CUL4A	C16orf85
C11orf54	CD81	CUL5	C16orf86
C11orf57	CD82	CUL7	C16orf87
C11orf58	CD83	CUL9	C16orf88
C11orf63	CD84	CUX1	C16orf89
C11orf65	CD86	CWC15	C16orf91
C11orf68	CD8A	CWC22	C16orf93
C11orf70	CD8B	CWC25	C17orf100
C11orf71	CD9	CWC27	C17orf101
C11orf72	CD93	CWF19L1	C17orf102
C11orf73	CD96	CWF19L2	C17orf103
C11orf74	CD97	CXADR	C17orf106
C11orf80	CD99	CXCL14	C17orf108
C11orf83	CDA	CXCL16	C17orf28
C11orf84	CDADC1	CXCL17	C17orf37
C11orf85	CDC123	CXCL2	C17orf38
C11orf86	CDC14A	CXorf23	C17orf39
C11orf87	CDC14B	CXorf24	C17orf41
C11orf88	CDC16	CXorf30	C17orf42
C11orf92	CDC2	CXorf36	C17orf45
C11orf94	CDC20	CXorf38	C17orf46
C11orf95	CDC23	CXorf56	C17orf47
C11orf96	CDC25A	CXorf65	C17orf48
C11orf97	CDC25B	CXXC4	C17orf49
C12orf10	CDC25C	CXXC5	C17orf50
C12orf29	CDC27	CYB561A3	C17orf53
C12orf4	CDC2L2	CYB561D1	C17orf54
C12orf40	CDC2L5	CYB561D2	C17orf55
C12orf42	CDC2L6	CYB5B	C17orf56
[truncated: 19,656 more rows]
